# Supplementary material for: Human cystic echinococcosis in Morocco: Ultrasound screening in the Mid Atlas through an Italian-Moroccan partnership
Source: PLoS Negl Trop Dis. 2017 Mar 1;11(3):e0005384. doi: 10.1371/journal.pntd.0005384 (PMC5348040; doi:10.1371/journal.pntd.0005384)
Supplement: S1 Dataset — (XLS) [file pntd.0005384.s002.xls]

## Sheet: Epidemiology
N° ID	Sex	Age	Age_group	Rural_commune	Province	Occupation	CE_recognition	Liverstock_at_home	Butchery_at_home	Main_viscera_elimination	Own_dogs	N_dogs	Role_dogs_guard	Role_dogs_Livestock	Role_dogs_pets	Role_dogs_hunting	Own_dogs_roaming	Dogs_enter_house	Food_dog	Dogs_PZQ_treated	PZQ_times_per_year	Unowned_dos_in_premises	Water_source	Livestock_dogs_same_water	CE_pos(1)_susp(2)_neg(0)_@screening	CE_pos(1)_susp(2)_excl(3)__neg(0)@finale	CEposnew(1)_CEposPOSTtreatmentINACTIVE(2)_CEposPOSTtreatmentACTIVE(3)_CEresidCavity(4)_CEknownbutnot treatedbefore[sameorgan](5)
IF/04/131	0	10	0.617284	Timhdite	IFRANE	4	0	0	0		0											1	1	0	0	0
IF/04/132	0	10	0.617284	Timhdite	IFRANE	4	0	0	0		0											0	2	0	0	0
IF/06/19	0	10	0.617284	AIN LOUH	IFRANE	4	1	1	1	1	1	2	1	0	0	0	1	1	2	0		1	3	1	0	0
IF/07/71	0	10	0.617284	AIN LOUH	IFRANE	4	1	1			0											0	1	0	0	0
IF/08/47	0	10	0.617284	AIN LOUH	IFRANE	4	1	1	1	1		4	1	0	0	0			2			0	3	0	0	0
IF/06/38	0	10	0.617284	AIN LOUH	IFRANE	4	1	1	1		1	2	1	0	0	0	1	1	2	0			3	1	0	0
IF/02/74	0	10	0.617284	AIN LOUH	IFRANE	4	0	1	1	3	0											1	1	0	0	0
IF/04/146	0	10	0.617284	AIN LOUH	IFRANE	4	1	1	0	1		1	1	0	0	0	1	0	2	0		1	3	1	0	0
IF/09/38	0	10	0.617284	AIN LOUH	IFRANE	4	1	1	1	1	1	3	1	0	0	0	0	0	2	0		0	3	1	0	0
IF/02/05	0	10	0.617284	Timhdite	IFRANE		1	0	0		0											0	1		0	0
IF/02/287	0	10	0.617284	Timhdite	IFRANE	4	1	0	0		0												1	0	0	0
IFT/06/82	0	10	0.617284	Timhdite	IFRANE	1	1	0	1	5	1	2	1	0	0	0	1	0	2	0		0	1	0	0	0
IFT/02/221	0	10	0.617284	Timhdite	IFRANE	4	1	0			0												1		0	0
IFT/06/62	0	10	0.617284	Timhdite	IFRANE	1	1	1	1	1	1	6	1	1	0	0	1	1	1	0		1	3	0	0	0
IF/01/162	0	11	0.679012	AIN LOUH	IFRANE	4	1	1	1	1	1	3	1	0	1	0	1	0	1	0		0	3	1	1	1	1
IF/02/191	0	11	0.679012	Timhdite	IFRANE	4	1	1	1	1	0											1	1	0	0	0
IF/04/124	0	11	0.679012	Timhdite	IFRANE	4	0	1	1	3	1	4	1	0	0	0	1	0	2	0		1	2		0	0
IF/01/154	0	11	0.679012	Timhdite	IFRANE	4	0	0			0											1	2		0	0
IF/MJ/19	0	11	0.679012	Timhdite	IFRANE	4	1	1	1	2	1	5	1	0	0	0	1	0	2	0		1	2	1	0	0
IF/MJ/02	0	11	0.679012	Timhdite	IFRANE	4	0	1		1	1	4	1	0	0	0	1	0	2	0		0	2	0	0	0
IF/04/133	0	11	0.679012	Timhdite	IFRANE	4	0	0	0		1	2	1	1	0	0	1	0	2			1	2	0	0	0
IF/01/39	0	11	0.679012	AIN LOUH	IFRANE	1	1	1	1	1	1	3	1	0	1	0	1	0	1	0		0	2	1	0	0
IF/01/77	0	11	0.679012	AIN LOUH	IFRANE	4	1	0			0											0	1		0	0
IF/08/52	0	11	0.679012	AIN LOUH	IFRANE	4	1	0			0											1	1	0	0	0
IF/02/65	0	11	0.679012	AIN LOUH	IFRANE	4	0	0	1	1	0											1	2	1	0	0
IF/07/64	0	11	0.679012	AIN LOUH	IFRANE	4	1	0		1		2	1	0	0	0	1	1	2	0		0	1	0	0	0
IF/05/50	0	11	0.679012	AIN LOUH	IFRANE	4	1			2	1	2	1	0	0	0	1	1	2			1	1	1	0	0
IF/MH/21	0	11	0.679012	AIN LOUH	IFRANE	4	1	0	1	1	0											1	1		0	0
IF/01/102	0	11	0.679012	AIN LOUH	IFRANE	1	1	1	1	1	1	4	1	0	1	0	1	0	1	0		0	3	1	0	0
IF/09/61	0	11	0.679012	AIN LOUH	IFRANE	4	1	0			0											0	1		0	0
IF/01/46	0	11	0.679012	AIN LOUH	IFRANE	4	1	0			1	2	1	0	0	0	1	0	2	1	1	0	1	1	0	0
IF/04/74	0	11	0.679012	AIN LOUH	IFRANE	4	1	0	0		0											1	3	1	0	0
IF/02/78	0	11	0.679012	AIN LOUH	IFRANE	1	0	0	1	5	0											1	1	0	0	0
IF/01/03	0	11	0.679012	AIN LOUH	IFRANE	4	1	1	1	1	1	4	1	0	1	0	1	0	1	0		1	3	1	0	0
IF/03/05	0	11	0.679012	AIN LOUH	IFRANE	4	1	0	1	1	1	1	1	0	0	0	1	0	2	0		1	1	0	0	0
IF/03/11	0	11	0.679012	AIN LOUH	IFRANE	4	1	1	1	1	1	3	1	0	0	0	1	1	2	0		1	3	1	0	0
IF/03/64	0	11	0.679012	AIN LOUH	IFRANE	4	1	0	1	1	1	2	1	0	0	0	1	0	2	0		0	3	1	0	0
IF/03/98	0	11	0.679012	AIN LOUH	IFRANE	4	1	0	1	1	1	1	1	0	0	0	1	1	2	0		1	1	1	0	0
IF/02/124	0	11	0.679012	AIN LOUH	IFRANE	4	0	0	1	1	1	3	1	0	0	0	1	0	2	0		1	2	1	0	0
IF/07/124	0	11	0.679012	AIN LOUH	IFRANE	4	1	0	1	1	1	1					1	1	2	0		1	1	0	0	0
IF/02/125	0	11	0.679012	Timhdite	IFRANE	4	1	0			0											0	1	0	0	0
IF/MJ/35	0	11	0.679012	Timhdite	IFRANE	4	1	1	1	2	1	1	1	0	0	0	1	0	2	0		1	1	0	0	0
IF/04/43	0	11	0.679012	Timhdite	IFRANE	4	0	1	1		1	2	1	1	0	0	1	0	2	0			2	1	0	0
IF/06/19	0	11	0.679012	Timhdite	IFRANE	4	1	0	1	5	0												1		0	0
IF/02/162	0	11	0.679012	Timhdite	IFRANE	4	1	0			0											0	1	0	0	0
IF/03/197	0	11	0.679012	Timhdite	IFRANE	4	1	1	1		1	3	1	0	0	0	1	1	2	1	2	0	1	1	0	0
IFT/03/151	0	11	0.679012	Timhdite	IFRANE	1	1	1	1	1	1	5	1	0	0	0	1	0	2	0		1	3	1	0	0
IFT/01/179	0	11	0.679012	Timhdite	IFRANE	4	1	0															1		0	0
IFT/01/185	0	11	0.679012	Timhdite	IFRANE	4	1	0	0	1	0											0	1		0	0
IFT/07/53	0	11	0.679012	Timhdite	IFRANE	4	1	0			0											1	1	0	0	0
IFT/06/56	0	11	0.679012	Timhdite	IFRANE	4	0	1	1	1	1	2	1	0	0	0	1	0	1	0		1	3	0	0	0
IFT/01/152	0	11	0.679012	Timhdite	IFRANE	4	1	1	1	1	1	1	1	0	1	0	1	1	1	1	1	0	2	1	0	0
IFT/03/178	0	11	0.679012	Timhdite	IFRANE	4	1	1	1	1	1	2	1	0	1	0	1	0	1	0		0	2	1	0	0
IFT/05/108	0	11	0.679012	Timhdite	IFRANE	4	1	0	1	1	0												1	0	0	0
IF/02/315	0	12	0.740741	Timhdite	IFRANE	4	1	0			0											0	1	0	0	0
IF/02/286	0	12	0.740741	Timhdite	IFRANE	4	1	0			0												1		0	0
IF/02/127	0	12	0.740741	Timhdite	IFRANE	4	1	1	1	1	1	3	1	0	1	0	1	0	1	1	1	0	1	1	0	0
IF/06/05	0	12	0.740741	AIN LOUH	IFRANE	4	1	1	1	1	1	3	1	1	0	0	1	1	2	0			3	0	0	0
IF/01/134	0	12	0.740741	AIN LOUH	IFRANE	4	1	0			0											0	1		0	0
IF/09/44	0	12	0.740741	AIN LOUH	IFRANE	4	1	0			1	3	1	0	0	0	1	0	2	0		1	2	1	0	0
IF/07/36	0	12	0.740741	AIN LOUH	IFRANE	4	1	1		4	1	4	1	1	0	0	1	0	2	0		1	3	0	0	0
IF/01/02	0	12	0.740741	AIN LOUH	IFRANE	4	1	1	1	1	1	4	1	0	1	0	1	0	1	1	1	0	3	1	0	0
IF/02/22	0	12	0.740741	AIN LOUH	IFRANE	4	0	1	1		1	5	1	0	0	0	1	0	2	0		0	3	0	0	0
IF/06/51	0	12	0.740741	AIN LOUH	IFRANE	4	1	0	1	1													1		0	0
IF/07/61	0	12	0.740741	AIN LOUH	IFRANE	4	1	0		1	0											0	1	0	0	0
IF/03/69	0	12	0.740741	AIN LOUH	IFRANE	4	1	0	1	2	1	2	1	0	0	0	0	0	2	0		1	1	1	0	0
IF/05/29	0	12	0.740741	AIN LOUH	IFRANE	4	0	1	1	1	1	2	1	0	0	0	1	0	2	0		1	3	1	0	0
IF/09/74	0	12	0.740741	AIN LOUH	IFRANE	4	1	0			0											0	3		0	0
IF/01/164	0	12	0.740741	AIN LOUH	IFRANE	4	1	0			0											0	3		0	0
IF/05/39	0	12	0.740741	AIN LOUH	IFRANE	4	1	1	1	1	1	2	1	0	0	0	1	1	2	0		1	1	1	0	0
IF/04/137	0	12	0.740741	AIN LOUH	IFRANE	4	1	0			0											1			0	0
IF/09/50	0	12	0.740741	AIN LOUH	IFRANE	4	1	0			0											1	1	0	0	0
IF/05/51	0	12	0.740741	AIN LOUH	IFRANE	4	1	0	1	1	0												1		0	0
IF/01/165	0	12	0.740741	AIN LOUH	IFRANE	1	1	1	1	1	1	4	1	0	1	0	1	0	1	0		0	3	1	0	0
IF/01/148	0	12	0.740741	AIN LOUH	IFRANE		1	1	1	1	0											0	3	1	0	0
IF/03/96	0	12	0.740741	AIN LOUH	IFRANE	4	1	1	1	1	1	6	1	0	0	0	1	1	2	0		0	3	1	0	0
IF/07/23	0	12	0.740741	Timhdite	IFRANE		1	0			1	3	1	1	0	0	1	0	2	0		0	1	0	0	0
IF/MJ/08	0	12	0.740741	Timhdite	IFRANE	1	0	1	1	1	1	7	1	0	0	0	1	1	2	0		0	1	1	0	0
IF/05/43	0	12	0.740741	Timhdite	IFRANE	4	1	1		1	0												1	0	0	0
IF/02/124	0	12	0.740741	Timhdite	IFRANE	4	1	0			0											0	1		0	0
IF/06/44	0	12	0.740741	Timhdite	IFRANE	4	0	0	1	5	0											1	1		0	0
IF/MJ/77	0	12	0.740741	Timhdite	IFRANE	4	1	1	1	1	1	4	1	1	0	0	1	0	2	0		1	3	1	0	0
IF/MJ/73	0	12	0.740741	Timhdite	IFRANE	4	1	1	1	1	1	2	1	0	0	0	1	0	2	0		1	3	0	0	0
IFT/01/195	0	12	0.740741	Timhdite	IFRANE	4	1	0			0											1	1		0	0
IFT/04/114	0	12	0.740741	Timhdite	IFRANE	4	0	0	1	4	1	1	0	0	1	0	1	0	2	0		0	2	1	0	0
IFT/01/203	0	12	0.740741	Timhdite	IFRANE	4	1	0	0	1	1	1	1	0	0	0	0	1	2	1	1	0	1	0	0	0
IF/06/11	0	12	0.740741	Timhdite	IFRANE	1	1	0	1	5													1		0	0
IF/06/49	0	13	0.802469	AIN LOUH	IFRANE	4	0	1	1	1	1	1	1	0	0	0	1	1	2	0		1	1	1	1	1	4
IF/03/56	0	13	0.802469	Timhdite	IFRANE	4	1	1	1	1	1	1	1	0	0	0	1	0	2	0		1	2	1	0	0
IF/06/31	0	13	0.802469	Timhdite	IFRANE	4	1	1	1	1	1	2	1	1	0	0	1	0	2	0		1	2	0	0	0
IF/07/17	0	13	0.802469	Timhdite	IFRANE	4	1	1		2	1	1	1	0	0	0	0	0	2			0	1	0	0	0
IF/01/131	0	13	0.802469	AIN LOUH	IFRANE	4	1	0			0											0	1		0	0
IF/MH/20	0	13	0.802469	AIN LOUH	IFRANE	4	1	0	1	1	0											0	3		0	0
IF/01/104	0	13	0.802469	AIN LOUH	IFRANE	4	1	0			0											0	1		0	0
IF/05/44	0	13	0.802469	AIN LOUH	IFRANE	4	1		1	1	1	3	1	0	0	0	1	1	2	0		1	2	1	0	0
IF/02/14	0	13	0.802469	AIN LOUH	IFRANE	4	1	0	1		1	2	1	0	0	0	1	0	2	0		1	3	0	0	0
IF/03/116	0	13	0.802469	AIN LOUH	IFRANE	4	1	0	1	1	0												1		0	0
IF/01/195	0	13	0.802469	AIN LOUH	IFRANE	4	1	0			0											0	1		0	0
IF/04/128	0	13	0.802469	AIN LOUH	IFRANE	4	1	0			0											1	3	1	0	0
IF/02/130	0	13	0.802469	AIN LOUH	IFRANE	4	1	0	1	5	0											1	1	0	0	0
IF/09/73	0	13	0.802469	AIN LOUH	IFRANE	4	1	0			1	1	1	0	0	0	1	0	2	0		0	1	1	0	0
IF/01/181	0	13	0.802469	AIN LOUH	IFRANE	4	1	1	1	1	1	3	1	0	1	0	1	0	1	0		0	3	1	0	0
IF/02/115	0	13	0.802469	Timhdite	IFRANE	4	1	0			0											0	1		0	0
IF/04/58	0	13	0.802469	Timhdite	IFRANE	4	0	1	1	1		2	1	1	0	0	0	0	2	0		0	1	0	0	0
IF/03/94	0	13	0.802469	Timhdite	IFRANE		1	0			0												1		0	0
IF/03/84	0	13	0.802469	Timhdite	IFRANE		1	0			0												1		0	0
IF/01/18	0	13	0.802469	Timhdite	IFRANE	4	1	0			0											0			0	0
IF/MJ/26	0	13	0.802469	Timhdite	IFRANE	4	1	0	1	1	1	1	1	0	0	0	0	0	2	0		1	2	1	0	0
IF/02/60	0	13	0.802469	Timhdite	IFRANE	4	1	0			0											0	1		0	0
IF/02/99	0	13	0.802469	Timhdite	IFRANE	4	1	0			0											0	1		0	0
IF/MJ/33	0	13	0.802469	Timhdite	IFRANE	1	0	0	1	2	0											1	1		0	0
IF/06/94	0	13	0.802469	Timhdite	IFRANE	4	0	0	1	2												1	1	0	0	0
IF/01/217	0	13	0.802469	Timhdite	IFRANE	4	1	1	1	1	1	4	1	0	1	0	1	0	1	0		0	2	1	0	0
IFT/03/154	0	13	0.802469	Timhdite	IFRANE	4	1	0			0												2		0	0
IFT/7/50	0	13	0.802469	Timhdite	IFRANE	4	1	0			1	3	1	0	0	0	1	0	2	0		1	2	1	0	0
IFT/07/41	0	13	0.802469	Timhdite	IFRANE	4	1	1	1	1	0											1	2	1	0	0
IFT/04/105	0	13	0.802469	Timhdite	IFRANE	4	0	1	1		1	2	1	0	0	0	1	1	2	0		1	1	0	0	0
IF/06/74	0	14	0.864198	Timhdite	IFRANE	4	1	1	1	1	1	3	1	0	0	0	1	1	2				3	0	1	1	1
IF/10/01	0	14	0.864198	AIN LOUH	IFRANE	4	1	1	1	1	1	3	1	0	0	0	1	0	2	0		0	3	1	2	2		trattata solo polmone precedentemente
IF/01/218	0	14	0.864198	Timhdite	IFRANE	4	1	0	0		1	1	1	0	0	0	0	0	2	0		1	1	1	0	0
IF/01/147	0	14	0.864198	Timhdite	IFRANE	4	1	0			0											1	1		0	0
IF/02/129	0	14	0.864198	Timhdite	IFRANE	4	1	0			0												1	0	0	0
IF/03/102	0	14	0.864198	Timhdite	IFRANE	4	1	1	1	1	1	2	1	0	0	0	1	0	2	0		1	3	1	0	0
IF/06/57	0	14	0.864198	AIN LOUH	IFRANE	4	1	0	1	1	0												1		0	0
IF/03/87	0	14	0.864198	AIN LOUH	IFRANE	4	1	0	1	1	0												1		0	0
IF/06/46	0	14	0.864198	AIN LOUH	IFRANE	4	1	0	1	1	0												3		0	0
IF/05/43	0	14	0.864198	AIN LOUH	IFRANE	4	1		1	1		1	0	0	0	1	1	0	1	0		1	2	1	0	0
IF/01/61	0	14	0.864198	AIN LOUH	IFRANE	1	1	1	1	1	1	2	1	0	1	0	1	1	1	0		0	3	1	0	0
IF/09/16	0	14	0.864198	AIN LOUH	IFRANE		1	1	1	1	1	5	1	0	0	0	1	0	2	0		1	3	1	0	0
IF/MH/11	0	14	0.864198	AIN LOUH	IFRANE	4	0	0	0	1	0											1	1		0	0
IF/MH/15	0	14	0.864198	AIN LOUH	IFRANE	4	1	1	1	1	1	3	1	1	0	0	1	0	1	0		0	3	0	0	0
IF/01/65	0	14	0.864198	AIN LOUH	IFRANE	1	1	0			1	1	1	0	0	0	1	0	2	0		0	3	1	0	0
IF/03/54	0	14	0.864198	AIN LOUH	IFRANE	4	1	0	1	1	0												1		0	0
IF/01/158	0	14	0.864198	AIN LOUH	IFRANE	4	1	1	1	1	1	10	1	0	1	0	1	0	1	1	1	0	3	1	0	0
IF/06/75	0	14	0.864198	AIN LOUH	IFRANE		1	1	1	1	1	3	1	0	0	0	1	1	2	0			3	0	0	0
IF/03/113	0	14	0.864198	AIN LOUH	IFRANE	4	1	1	1	1	1	3	1	0	0	0	1	1	2	0		1	1	1	0	0
IF/01/160	0	14	0.864198	AIN LOUH	IFRANE	4	1	0			0											0	1		0	0
IF/01/192	0	14	0.864198	AIN LOUH	IFRANE	4	1	0			0											0	1		0	0
IF/04/124	0	14	0.864198	AIN LOUH	IFRANE	4	1	0			0											1	3	1	0	0
IF/04/125	0	14	0.864198	AIN LOUH	IFRANE		0	0			0											1	1	1	0	0
IF/03/129	0	14	0.864198	AIN LOUH	IFRANE	4	1	0	1	1	0												1		0	0
IF/09/60	0	14	0.864198	AIN LOUH	IFRANE	4	1	0			0											0	1	0	0	0
IF/05/21	0	14	0.864198	AIN LOUH	IFRANE	4	1	1	1	1	1	4	1	0	0	0	1	0	2	1	2	1	2	1	0	0
IF/09/14	0	14	0.864198	AIN LOUH	IFRANE		1	0			0											1	3	0	0	0
IF/03/108	0	14	0.864198	AIN LOUH	IFRANE	4	1	0			0									0			1		0	0
IF/MH/23	0	14	0.864198	Timhdite	IFRANE	4	0	0	1	2	1	1	1	0	0	0	1	0	2	1		1	1		0	0
IF/MH/22	0	14	0.864198	Timhdite	IFRANE	4	1	1	1	2	1	6	1	1	0	0	1	0	1	0		0	1	1	0	0
IF/03/81	0	14	0.864198	Timhdite	IFRANE	4	1	0			0												1		0	0
IF/01/69	0	14	0.864198	Timhdite	IFRANE	4	1	0	0	1	1	1	0	0	1	0	0	1	2	0		0	1		0	0
IFT/03/136	0	14	0.864198	Timhdite	IFRANE	1	1	0			0												1		0	0
IFT/03/199	0	14	0.864198	Timhdite	IFRANE	4	1	1	1	1	1	6	1	0	1	0	1	0	1	0		0	2	1	0	0
IFT/MJ/49	0	14	0.864198	Timhdite	IFRANE	1	0	1	1	1	1	1	1	0	0	0	1	0	1	0		1	2	1	0	0
IFT/01/204	0	14	0.864198	Timhdite	IFRANE	4	1	0	0	1	0											0	1		0	0
IFT/02/208	0	14	0.864198	Timhdite	IFRANE	1	1	1	1	1	1	3	1	0	1	0	1	0	1	0		0	2	1	0	0
IF/05/11	0	14	0.864198	Timhdite	IFRANE	4	1	1	1	1	1	3	1	0	0	0	1	0	2	0		1	1	1	0	0
IF/03/211	0	15	0.925926	Timhdite	IFRANE	4	1	0			0												1		0	0
IF/03/191	0	15	0.925926	Timhdite	IFRANE	4	1	1	1	1	1	1	1	0	0	0	1	0	2	0		1	1	1	0	0
IF/06/36	0	15	0.925926	AIN LOUH	IFRANE	1	1		1	1			1	0	0	0			2			1			0	0
IF/09/34	0	15	0.925926	AIN LOUH	IFRANE	4	1	0			0											0	1		0	0
IF/09/63	0	15	0.925926	AIN LOUH	IFRANE	4	1	1	1	1	1	3	1	0	0	0	1	0	2	0		0	3	1	0	0
IF/01/159	0	15	0.925926	AIN LOUH	IFRANE	4	1	0			0											0	3		0	0
IF/05/16	0	15	0.925926	AIN LOUH	IFRANE	4	0	1	1	1	1	4	1	0	0	0	1	1	2	1	2	1	3	1	0	0
IF/02/117	0	15	0.925926	AIN LOUH	IFRANE	4	1	1	1	2	1	2					0	0	2	0		0	3	0	0	0
IF/01/174	0	15	0.925926	AIN LOUH	IFRANE	1	1	1	1	1	1	6	1	0	1	0	1	0	1	0		0	2	1	0	0
IF/05/17	0	15	0.925926	AIN LOUH	IFRANE	4	1	0	1	1	1	2	1	0	0	0	1	0	1	0		1	1	1	0	0
IF/02/114	0	15	0.925926	Timhdite	IFRANE	4	1	0			0											0	1		0	0
IFT/02/258	0	15	0.925926	Timhdite	IFRANE	4	1	1	1	1	1	4	1	0	1	0	1	0	1	0		0	1	1	0	0
IFT/06/60	0	15	0.925926	Timhdite	IFRANE	1	0	1	1	1	1	8	1	1	0	0	1	0	1	0		1	3	0	0	0
IFT/04/113	0	15	0.925926	Timhdite	IFRANE	4	0	0	1	4	1	1	0	0	1	0	1	0	2	0		0	2	1	0	0
IFT/01/237	0	15	0.925926	Timhdite	IFRANE	4	1	1	0	1	1	3	1	0	0	0	0	0	2	0		1	2	1	0	0
IFT/05/85	0	15	0.925926	Timhdite	IFRANE	4	1	1	1	1	0												1	0	0	0
IFT/03/176	0	15	0.925926	Timhdite	IFRANE	4	1	1	1	1	1	2	1	0	0	0	1	0	2	0		1	3	1	0	0
IF/01/143	0	16	0.987654	Timhdite	IFRANE	1	1	1	1	1	1	4	1	0	1	0	1	0	1	1	1	0	3	1	1	1	2
IF/02/83	0	16	0.987654	Timhdite	IFRANE	4	1	1	1	1	1	4	1	0	0	0	0			1		0	1		0	0
IF/03/101	0	16	0.987654	Timhdite	IFRANE	1	1	1	1	1	1	4	1	0	0	0	1	0	2	1	1	1	3	1	0	0
IF/08/50	0	3	1	AIN LOUH	IFRANE		1	0			0											1	1	0	0	0
IF/03/47	0	16	0.987654	AIN LOUH	IFRANE	4	1	0	1	1	0												1		0	0
IF/01/60	0	16	0.987654	AIN LOUH	IFRANE	1	1	1	1	1	1	2	1	0	1	0	1	1	1	0		0	3	1	0	0
IF/04/82	0	16	0.987654	AIN LOUH	IFRANE	4	1	0	0		0											1	1	1	0	0
IF/09/64	0	16	0.987654	AIN LOUH	IFRANE	4	1	1	1	1	1	3	1	0	0	0	1	0	2	0		0	3	1	0	0
IF/03/151	0	16	0.987654	AIN LOUH	IFRANE	4	1	0	1	1	0												1		0	0
IF/01/193	0	16	0.987654	AIN LOUH	IFRANE	4	1	0			0											0	3		0	0
IF/01/166	0	16	0.987654	AIN LOUH	IFRANE	1	1	1	1	1	1	4	1	0	1	0	1	0	1	0		0	3	1	0	0
IF/01/157	0	16	0.987654	AIN LOUH	IFRANE	4	1	1	1	1	1	6	1	0	1	0	1	0	1	1	1	0	3	1	0	0
IF/02/103	0	16	0.987654	Timhdite	IFRANE	4	1	0		2	1	1	1	0	0	0	1	0	2	1		0	1	0	0	0
IF/MJ/41	0	16	0.987654	Timhdite	IFRANE	4	1	1	1	1	1	2	0	0	1	0	1	0	2	0		1	1	1	0	0
IF/03/64	0	16	0.987654	Timhdite	IFRANE	4	1	1	1	1	1	1	1	0	0	0	1	0	2	0		1	1	1	0	0
IF/03/58	0	16	0.987654	Timhdite	IFRANE		1	1	1	1	1	3	1	0	0	0	1	0	2	1	1	1	3	1	0	0
IF/03/49	0	16	0.987654	Timhdite	IFRANE	1	1	0			0												1		0	0
IF/02/82	0	16	0.987654	Timhdite	IFRANE	4	1	1	1	1	1	1	1	0	1	0	1	0	1	0		0	2	1	0	0
IF/MJ/42	0	16	0.987654	Timhdite	IFRANE	4	1	1	1	2	1	1	1	0	0	0	1	0	1	0		0	1	1	0	0
IFT/03/226	0	16	0.987654	Timhdite	IFRANE	1	1	1	1	1	1	1	1	0	0	0	0	0	2	0		0	1	1	0	0
IF/01/191	0	17	1.04938	Timhdite	IFRANE	1	0	1	0	2	1	2	1	0	0	0	1	0	2	1	1	1	1	1	1	1	1
IF/02/290	0	17	1.04938	Timhdite	IFRANE	1	1	0			0											0	1		0	0
IF/04/66	0	17	1.04938	Timhdite	IFRANE	1	1	1	1	1	1	1	1	1	0	0	0	0	2	0		1	3	1	0	0
IF/06/42	0	17	1.04938	Timhdite	IFRANE	1	1	0	1	5	0											1	1	0	0	0
IF/04/59	0	17	1.04938	AIN LOUH	IFRANE	1	1	0	0		0											1		1	0	0
IF/04/18	0	17	1.04938	AIN LOUH	IFRANE	1	1	0			1	3	1	0	0	0	0	0	2	0		1	3	1	0	0
IF/03/77	0	17	1.04938	AIN LOUH	IFRANE	4	1	0	1	1	1	1	1	0	0	0	1	0	2	0		0	3	1	0	0
IF/04/80	0	17	1.04938	AIN LOUH	IFRANE	1	1	0	0		0												3		0	0
IF/04/79	0	17	1.04938	AIN LOUH	IFRANE	4	1	0	0	1	0											1	1		0	0
IF/03/90	0	17	1.04938	AIN LOUH	IFRANE	4	1	1	1	1	1	4	1	0	0	0	1	1	2	0		1	3	1	0	0
IF/04/144	0	17	1.04938	AIN LOUH	IFRANE	1	1	0			1	3	1	0	1	0	1	0	2	0		1	3	1	0	0
IF/09/55	0	17	1.04938	AIN LOUH	IFRANE	4	1	0			0											1	2	0	0	0
IF/02/89	0	17	1.04938	Timhdite	IFRANE	4	1	1	1	1	1	2	1	0	1	0	1	0	1	1	1	1	3	1	0	0
IF/02/88	0	17	1.04938	Timhdite	IFRANE	4	1	1		1	1	3	1	0	0	0	0	0	2	0		0	1	1	0	0
IF/03/210	0	17	1.04938	Timhdite	IFRANE		1	0			0												1		0	0
IFT/03/177	0	17	1.04938	Timhdite	IFRANE	1	1	1	1	1	1	2	1	0	0	0	1	0	2	0		1	3	1	0	0
IFT/05/99	0	17	1.04938	Timhdite	IFRANE	1	1	0	1	1	0												1		0	0
IFT/03/182	0	17	1.04938	Timhdite	IFRANE	1	1	1	1	1	1	5	1	0	0	0	1	0	2	0		1	3	1	0	0
IF/06/15	0	18	1.11111	Timhdite	IFRANE	4	1	0	1	5	0												1	0	1	1	1
IF/05/75	0	18	1.11111	Timhdite	IFRANE	1	1	1	1	1	1	4	1	1	0	0	1	1	2			1	1	0	0	0
IF/04/54	0	18	1.11111	AIN LOUH	IFRANE	1	1	1	0	1	1	6	1	0	1	0	1	0	2	0		1	3	1	0	0
IF/03/22	0	18	1.11111	AIN LOUH	IFRANE	1	1	0	1	1	0												1		0	0
IF/10/03	0	18	1.11111	AIN LOUH	IFRANE	1	1	1	1	1	1	1	1	0	0	0	1	0	2	0		0	1	0	0	0
IF/05/65	0	18	1.11111	AIN LOUH	IFRANE	4	1	0	1	1	1	1	1	0	0	0	1	1	2	1	1	1	1		0	0
IF/01/97	0	18	1.11111	AIN LOUH	IFRANE	4	1	0			0											0	1		0	0
IF/04/26	0	18	1.11111	AIN LOUH	IFRANE	1	1	1	0	1	1	5	1	0	0	0	1	1	2	0		1	3	1	0	0
IF/07/25	0	18	1.11111	AIN LOUH	IFRANE	4	1	1	1	1	1	3	1	1	0	0	1	1	1			1	1	0	0	0
IF/09/72	0	18	1.11111	AIN LOUH	IFRANE	1	1	0			1	2	1	0	0	0	1	0	2	0		1	2	1	0	0
IF/09/56	0	18	1.11111	AIN LOUH	IFRANE	4	1	1	1	1	1	3	1	0	0	0	1	0	2	0		0	3	1	0	0
IF/07/142	0	18	1.11111	AIN LOUH	IFRANE	4	1	0	1	2	0											0	1	0	0	0
IF/02/110	0	18	1.11111	Timhdite	IFRANE	1	1	1	1	1	1	3	1	0	1	0	1	0	1	0		0	3	1	0	0
IF/MG/72	0	18	1.11111	Timhdite	IFRANE		1	0	1	1	0												1		0	0
IF/03/229	0	18	1.11111	Timhdite	IFRANE	4	1	1	1	1	1	2	1	0	0	0	1	0	2	0		1	1	1	0	0
IF/06/93	0	18	1.11111	Timhdite	IFRANE	1	0	0	1	2	1	1	0	0	1	0	0	0	2	0		0	1	0	0	0
IF/06/92	0	18	1.11111	Timhdite	IFRANE	1	1	1	1	2	1	3	1	1	0	0	1	1	2	0		1	3	1	0	0
IF/06/08	0	18	1.11111	Timhdite	IFRANE	1	1	1	1	1	1	1	1	0	0	0	1	0	1	0		0	2	0	0	0
IF/02/178	0	19	1.17284	Timhdite	IFRANE	1	1	0			0												2	0	1	1	4
IF/05/106	0	19	1.17284	Timhdite	IFRANE	4	1	0	1	1	0												1	0	0	0
IF/03/163	0	19	1.17284	Timhdite	IFRANE	1	1	1	1	1	1	5	1	0	0	0	1	0	2	0		1	3	1	0	0
IF/05/68	0	19	1.17284	AIN LOUH	IFRANE	4	1		1	2													1		0	0
IF/01/25	0	19	1.17284	AIN LOUH	IFRANE	1	1	0			0											0	1		0	0
IF/03/53	0	19	1.17284	AIN LOUH	IFRANE	4	1	1	1	1	1	4	1	0	0	0	1	0	2	0		1	1	1	0	0
IF/01/52	0	19	1.17284	AIN LOUH	IFRANE	1	1	1	1	1	1	5	1	0	1	0	1	0	1	0		0	3	1	0	0
IF/07/42	0	19	1.17284	AIN LOUH	IFRANE	1	1	1		4	1	1	1	1	0	0	1	1	2	1	1	1	1	0	0	0
IF/07/31	0	19	1.17284	AIN LOUH	IFRANE	1	1	0		2	0											1	1	0	0	0
IF/04/126	0	19	1.17284	AIN LOUH	IFRANE	4	1	0	0		1	1	1	0	0	0	0	0	2	0		1	1	1	0	0
IF/04/142	0	19	1.17284	AIN LOUH	IFRANE	4	1	0			1	1	1	0	0	0	1	0	2	0		1	3	1	0	0
IF/03/139	0	19	1.17284	AIN LOUH	IFRANE		1	0	1	1	0												1		0	0
IF/01/184	0	19	1.17284	AIN LOUH	IFRANE	4	1	0			0											0	1		0	0
IF/06/39	0	19	1.17284	Timhdite	IFRANE	1	1	1	1	1	1	3	1	0	0	0	1	0	1	0		1	3	0	0	0
IF/MG/68	0	19	1.17284	Timhdite	IFRANE	1	0		1	1	0													0	0	0
IF/02/327	0	19	1.17284	Timhdite	IFRANE	4	1	0			0												1	0	0	0
IFT/06/34	0	19	1.17284	Timhdite	IFRANE	1	1	0	1	5	0											0	1	0	0	0
IFT/MJ/50	0	19	1.17284	Timhdite	IFRANE	1	1	1	1	1	1	2	1	0	0	0	1	0	2	1		1	2	1	0	0
IFT/05/98	0	19	1.17284	Timhdite	IFRANE	1	1	0	1	1	0												1	0	0	0
IF/MJ/34	0	20	1.23457	Timhdite	IFRANE	4	1	0	1	2	0											0	1		0	0
IF/01/137	0	20	1.23457	Timhdite	IFRANE	1	1	1	1	1	0												1	0	0	0
IF/01/87	0	20	1.23457	Timhdite	IFRANE	1	1	1	1	1	1	2	1	1	0	0	0	1	2	1	2	1	2	1	0	0
IF/09/54	0	20	1.23457	AIN LOUH	IFRANE	4	1	1	1	1	1	2	1	0	0	0	1	0	2	0		0	3	1	0	0
IF/05/12	0	20	1.23457	AIN LOUH	IFRANE	1	1	1	1	1	1	4	1	0	0	0	1	1	2	1	1	1	1	1	0	0
IF/09/20	0	20	1.23457	AIN LOUH	IFRANE		1	1	1	1	0											1	3		0	0
IF/07/30	0	20	1.23457	AIN LOUH	IFRANE	1	1	0	0													1	1	1	0	0
IF/09/65	0	20	1.23457	AIN LOUH	IFRANE	1	1	1	1	1	1	3	1	0	0	0	1	0	2	0		0	3	1	0	0
IF/07/107	0	20	1.23457	AIN LOUH	IFRANE	1	1	1	1	1	1	4	1	1	0	0	1	0	2	0		1	3	0	0	0
IF/02/121	0	20	1.23457	AIN LOUH	IFRANE	4	0	0	1	5	0											1	1	0	0	0
IF/07/125	0	20	1.23457	AIN LOUH	IFRANE	1	1	0	1	1	0											0	1	0	0	0
IF/09/85	0	20	1.23457	AIN LOUH	IFRANE	1	1	0			0											0	1		0	0
IF/01/223	0	20	1.23457	AIN LOUH	IFRANE	4	1	0			0											0	1		0	0
IF/09/64	0	20	1.23457	AIN LOUH	IFRANE	1	1	0			0											0	1		0	0
IF/07/126	0	20	1.23457	AIN LOUH	IFRANE	1	1	1	1	1	1	3	1	1	0	0	1	0	2	1	1	1	3	0	0	0
IF/MJ/09	0	20	1.23457	Timhdite	IFRANE	1	0	1	1	1	1	1	1	0	0	0	1	0	2	0		1	1	1	0	0
IF/04/19	0	20	1.23457	Timhdite	IFRANE	1	0	1	1	2	1	3	0	1	0	0	1	0	2	0		0	2	0	0	0
IF/01/26	0	20	1.23457	Timhdite	IFRANE	1	1	0			0											0	1		0	0
IF/MH/24	0	20	1.23457	Timhdite	IFRANE		1	1	1	1	1	5	1	0	0	0	1	0	1			1	2	1	0	0
IF/01/70	0	20	1.23457	Timhdite	IFRANE	1	1	1	0	1	1	5	1	0	0	0	1	0	2			0	3	1	0	0
IF/03/209	0	20	1.23457	Timhdite	IFRANE	4	1	0			0											0	1		0	0
IF/01/188	0	20	1.23457	Timhdite	IFRANE	1	1	1	1	1	1	2	1	1	0	0	1	0	2	0		1	2	0	0	0
IFT/02/180	0	20	1.23457	Timhdite	IFRANE	1	1	1	1	1	0											0	2	1	0	0
IFT/06/81	0	20	1.23457	Timhdite	IFRANE	1	0	0	1	5	1	1	1	0	0	0	1	0	2	0		1	3	0	0	0
IFT/02/254	0	20	1.23457	Timhdite	IFRANE	1	1	1	1	1	1	3	1	0	0	0	1	0	1	0		0	2	0	0	0
IF/05/107	0	21	2	Timhdite	IFRANE	1	1	0	1	1	0												1	0	0	0
IF/02/185	0	21	2	Timhdite	IFRANE	1	1	1	1	1	1	4	1	0	1	0	1	1	1	0		0	2	1	0	0
IF/01/58	0	21	2	AIN LOUH	IFRANE	1	1	1	1	1	1	5	1	0	1	0	1	0	1	0		0	3	1	0	0
IF/01/106	0	21	2	AIN LOUH	IFRANE	1	1	0			0											0	1		0	0
IF/09/07	0	21	2	AIN LOUH	IFRANE	1	1	0			0											0	1		0	0
IF/04/152	0	21	2	AIN LOUH	IFRANE	1	1	1	0	1	1	4	1	0	1	0	1	0	2	0		1	3	1	0	0
IF/07/127	0	21	2	AIN LOUH	IFRANE	1	1	0	1	1	0											0	1	0	0	0
IF/04/162	0	21	2	AIN LOUH	IFRANE	4	1	0			0											1	3	1	0	0
IF/01/161	0	21	2	AIN LOUH	IFRANE	4	1	0			0											0	3		0	0
IF/01/146	0	21	2	AIN LOUH	IFRANE	4	1	0			0											0	1		0	0
IF/02/96	0	21	2	Timhdite	IFRANE	1	1	1		1	1	1	0	0	1	0	0	0	2	0		0	1	0	0	0
IFT/06/91	0	21	2	Timhdite	IFRANE	1	1	1	1	1	0											1	3	0	0	0
IFT/02/187	0	21	2	Timhdite	IFRANE	1	1	1	1	1	1	1	1	0	0	0	1	1	1	1	1	0	2	1	0	0
IF/02/104	0	22	2	Timhdite	IFRANE	1	1	0			1						0	0		1		0	1	0	2	3
IF/MJ/16	0	22	2	Timhdite	IFRANE	1	1	1	1	1	1	3	1	0	0	0	1	0	2	0		1	1	1	1	1	4
IF/09/88	0	22	2	AIN LOUH	IFRANE	1	1	0			0											0	1		1	1	1
IF/03/106	0	22	2	Timhdite	IFRANE	1	1	0			0												1		0	0
IF/02/311	0	22	2	Timhdite	IFRANE	1	1	1	1	1	1	4	1	0	1	0	1	0	1	0		0	2	1	0	0
IF/01/208	0	22	2	Timhdite	IFRANE	1	1	1	1	1	1	2	1	1	0	0	0	1	2	0		0	2	1	0	0
IF/03/90	0	22	2	Timhdite	IFRANE	1	1	1		1		4					1		1				2	0	0	0
IF/05/64	0	22	2	AIN LOUH	IFRANE	1	1	1	1	2	0												1		0	0
IF/07/32	0	22	2	AIN LOUH	IFRANE	1	1	1	1	1	1	2	1	1	0	0	1	0	2	1	1	1	1	0	0	0
IF/07/74	0	22	2	AIN LOUH	IFRANE	1	1	0		4	0											0	1	0	0	0
IF/01/24	0	22	2	AIN LOUH	IFRANE	1	1	0			0											0	1		0	0
IF/08/41	0	22	2	AIN LOUH	IFRANE	1	1	0			0											0	1	0	0	0
IF/03/92	0	22	2	AIN LOUH	IFRANE		1	0	1	1	0												1		0	0
IF/07/128	0	22	2	AIN LOUH	IFRANE	1	1	1	1	1	1	3	1	1	0	0	1	0	2	0		1	3	0	0	0
IF/03/123	0	22	2	AIN LOUH	IFRANE		1	1	1	1	1	4	1	0	0	0	1	0	2	0		0	3	1	0	0
IF/09/31	0	22	2	AIN LOUH	IFRANE		1	0			1	1	1	0	0	0	0	0	2	0		1	2	0	0	0
IF/04/159	0	22	2	AIN LOUH	IFRANE	4	1	0			0											1	1	1	0	0
IF/02/49	0	22	2	Timhdite	IFRANE	1	1	0		1	0												1		0	0
IF/02/57	0	22	2	Timhdite	IFRANE	1	1	1	1	1	1	2	1	0	1	0	1	0	1	1	1	1	2	1	0	0
IF/02/328	0	22	2	Timhdite	IFRANE	1	1	0			0											0	3	1	0	0
IFT/02/108	0	22	2	Timhdite	IFRANE	1	1	1		4	0											0	1	0	0	0
IFT/02/205	0	22	2	Timhdite	IFRANE	1	1	1	1	1	1	2	1	0	1	0	1	0	1	1	1		2	1	0	0
IFT/01/156	0	22	2	Timhdite	IFRANE	1	1	1	1	1	1	3	1	1	0	0	0	1	2	1	7	0	3	1	0	0
IFT/06/54	0	22	2	Timhdite	IFRANE	1	1	0	1	5	0											1		0	0	0
IFT/01/233	0	22	2	Timhdite	IFRANE	1	1	1	1	1	1	5	1	1	0	0	0	1	2	1		0	1	0	0	0
IFT/02/216	0	22	2	Timhdite	IFRANE	1	1	0			0												1		0	0
IFT/02/153	0	22	2	Timhdite	IFRANE	1	1	1		1	1	2	1	1	0	0	0	0	2	1		0	3	0	0	0
IF/06/59	0	23	2	Timhdite	IFRANE	1	1	1	1	2	1	2	1	0	0	0	1	0	2	0		1	3	0	1	1	1
IF/04/51	0	23	2	AIN LOUH	IFRANE	1	1	0	0													0	1	1	2	2
IF/MH/25	0	23	2	Timhdite	IFRANE	1	1	0	1	1	0											1	1		0	0
IF/03/48	0	23	2	AIN LOUH	IFRANE	1	1	1	1	1	1	3	1	0	0	0	1	0	2	0		1	3	1	0	0
IF/06/17	0	23	2	AIN LOUH	IFRANE	1	1	1	1	2	1	1	1	0	0	0	1	1	2	0		1	3	1	0	0
IF/05/48	0	23	2	AIN LOUH	IFRANE	1	1	1			1	1	1	0	0	0			2	0			3	1	0	0
IF/01/133	0	23	2	AIN LOUH	IFRANE	1	1	1	1	1	0											0	1	1	0	0
IF/01/82	0	23	2	AIN LOUH	IFRANE	1	1	1	1	1	1	4	1	0	1	0	1	0	1	0		0	3	1	0	0
IF/04/113	0	23	2	AIN LOUH	IFRANE	1	0	1	0	1	1	3	1	0	1	0	1	0	2	0		1	3	1	0	0
IF/02/112	0	23	2	AIN LOUH	IFRANE	1	1	1	1	1	1	1	1	0	0	0	1	0	2	0		1	2	0	0	0
IF/03/99	0	23	2	Timhdite	IFRANE		1	1	1	1	1	1	1	0	0	0	1	0	2	0		1	3	1	0	0
IF/01/100	0	23	2	Timhdite	IFRANE	1	1	0			0											1	1		0	0
IF/05/61	0	23	2	Timhdite	IFRANE	1	1	0		1	0												1	0	0	0
IF/02/310	0	23	2	Timhdite	IFRANE	1	1	1	1	1	1	3	1	0	0	0	0	0	1	1		0	3	0	0	0
IFT/02/250	0	23	2	Timhdite	IFRANE	1	1	1	1	1	1	3					1	1	1	1		0	1	0	0	0
IFT/01/192	0	23	2	Timhdite	IFRANE	5	1	1	0	4	1	2	1	0	0	0	0	0	2	1	1	1	2	1	0	0
IFT/02/326	0	23	2	Timhdite	IFRANE	1	1	0			0											0	1		0	0
IFT/03/181	0	23	2	Timhdite	IFRANE	1	1	1	1	1	1	4	1	0	0	0	1	0	2	0		1	2	1	0	0
IFT/03/117	0	23	2	Timhdite	IFRANE	1	1	1	1	1	1	4	1	0	0	0	1	0	2	1		0	3	1	0	0
IFT/05/86	0	23	2	Timhdite	IFRANE	1	1	0	1	1	1	1	1	0	0	0	0	0	2	1		0	1	0	0	0
IFT/01/132	0	23	2	Timhdite	IFRANE	1	1	1	0	1	0											1	1		0	0
IFT/02/239	0	23	2	Timhdite	IFRANE	1	1	0			0											0	2	0	0	0
IF/03/193	0	24	2	Timhdite	IFRANE	1	1	0			0												1		1	1	1
IF/02/325	0	24	2	Timhdite	IFRANE	2	1	1	1	1	1	5	1	0	0	0	1	1	2	0		0	2	0	0	0
IF/04/140	0	24	2	Timhdite	IFRANE	1	1	1	1	1	1	3	1	0	0	0	1	1	2	0		1	3	0	0	0
IF/02/225	0	24	2	Timhdite	IFRANE	1	1	1	1	1	1	2	1	0	1	0	1	0	1	1	1	0	2	1	0	0
IF/MJ/48	0	24	2	Timhdite	IFRANE	1	1	1	1	4	1	2	1	0	0	0	1	0	2	0		1	2	1	0	0
IF/05/23	0	24	2	AIN LOUH	IFRANE	1	1	1	1	1	1	2	1	0	0	0	1	1	2	0		1	2	1	0	0
IF/07/21	0	24	2	AIN LOUH	IFRANE	1	1	0		4	0												3	0	0	0
IF/06/29	0	24	2	AIN LOUH	IFRANE	1	1	1	1	1	1	2	1	0	0	0	1	1	2	0		1	3	1	0	0
IF/01/190	0	24	2	AIN LOUH	IFRANE	1	1	1	1	1	1	5	1	0	1	0	1	0	1	0		0	3	1	0	0
IF/09/32	0	24	2	AIN LOUH	IFRANE		1	1	1	2	1	6	1	0	0	0	1	0	2	0		0	3	0	0	0
IF/04/127	0	24	2	AIN LOUH	IFRANE	1	1	1	0	1	1	4	1	0	1	0	1	0	2	0		1	3	1	0	0
IF/03/142	0	24	2	AIN LOUH	IFRANE	1	1	0	1	1	0												1		0	0
IF/01/224	0	24	2	AIN LOUH	IFRANE	1	1	0			0											0	1		0	0
IF/04/161	0	24	2	AIN LOUH	IFRANE	1	1	0			0											1	1	1	0	0
IF/04/160	0	24	2	AIN LOUH	IFRANE	5	0		0		0											1	1	1	0	0
IF/02/87	0	24	2	AIN LOUH	IFRANE	1	1	1	1	1	1	6	1	0	0	0	1	0	2	0		0	3	1	0	0
IF/MJ/32	0	24	2	Timhdite	IFRANE	3	1	1	1	2	1	2	1	0	0	0	1	0	2	0		1	2	1	0	0
IF/07/10	0	24	2	Timhdite	IFRANE	1	1	1	1	2	0											1	1	0	0	0
IF/02/149	0	24	2	Timhdite	IFRANE	1	1	0			0											0	1		0	0
IF/03/103	0	24	2	Timhdite	IFRANE		1	1	1	1	1	1	1	0	0	0	1	0	2	0		1	1	1	0	0
IF/06/06	0	24	2	Timhdite	IFRANE	2	1	0	1	2	0											1	2		0	0
IF/02/75	0	24	2	Timhdite	IFRANE	1	1	0			0											0	1		0	0
IF/03/98	0	24	2	Timhdite	IFRANE	1	1	0			0												1		0	0
IF/04/109	0	24	2	Timhdite	IFRANE	1	1	1	1	1	1	4	1	0	0	0	0	0	2	0		0	2	0	0	0
IF/MG/70	0	24	2	Timhdite	IFRANE	1	0		1	1	0												1	0	0	0
IF/03/230	0	24	2	Timhdite	IFRANE	1	1	0			0											0	1		0	0
IF/05/123	0	24	2	Timhdite	IFRANE	1	1	1	1	1	1	3	1	1	0	0	1	0	2	0		1	3	0	0	0
IFT/04/97	0	24	2	Timhdite	IFRANE	1	1	1	1	1	1	3	1	0	0	0	1	0	2	0		0	2	0	0	0
IFT/07/56	0	24	2	Timhdite	IFRANE	1	1	0			0											0	1	0	0	0
IFT/01/214	0	24	2	Timhdite	IFRANE	1	1	1	1	2	1	1	1	0	0	0	0	0	2	1	1	1	1	1	0	0
IFT/05/77	0	24	2	Timhdite	IFRANE	1	1	0	1	1	0												1	0	0	0
IF/01/37	0	25	2	Timhdite	IFRANE	1	1	1	0	1	1	10	1	0	0	0	1	0	1	1	1	1	3		0	0
IF/09/24	0	25	2	AIN LOUH	IFRANE	1	1	0			0											0	1		0	0
IF/01/50	0	25	2	AIN LOUH	IFRANE	1	1	1	1	1	1	6	1	0	1	0	1	0	1	0		0	3	1	0	0
IF/10/04	0	25	2	AIN LOUH	IFRANE	1	1	1	1	2	1	3	1	0	0	0	1	0	2	0		0	1	1	0	0
IF/04/72	0	25	2	AIN LOUH	IFRANE	1	1	0	0		1	3	1	0	0	0	0	0	2	0	1	1	3	1	0	0
IF/03/18	0	25	2	AIN LOUH	IFRANE		1	1	1	1	1	1	1	0	0	0	1	1	2	0		1	3	1	0	0
IF/08/23	0	25	2	AIN LOUH	IFRANE	1	1	1	1	1	1	2	1	0	0	0	1	0	2	0		1	2	0	0	0
IF/02/43	0	25	2	AIN LOUH	IFRANE	1	1	1	1	1	1	6	1	0	0	0	0	0	2	0		0	3	1	0	0
IF/04/01	0	25	2	AIN LOUH	IFRANE	1	1	0			1	2	1	0	0	0	1	0	2	0		1	3	1	0	0
IF/04/87	0	25	2	AIN LOUH	IFRANE	1	1	0	0		0											1	1	1	0	0
IF/06/105	0	25	2	AIN LOUH	IFRANE	1	1	1	1	1	1	1	1	0	0	0	0	0	2	0		0	3	0	0	0
IF/06/93	0	25	2	AIN LOUH	IFRANE	1	1			1	0												3		0	0
IF/02/101	0	25	2	Timhdite	IFRANE	1	1	0			0												2		0	0
IF/03/97	0	25	2	Timhdite	IFRANE		1	0			0												1		0	0
IF/01/82	0	25	2	Timhdite	IFRANE	1	1	0	0		0											0	1		0	0
IF/02/90	0	25	2	Timhdite	IFRANE	1	1	0			0											0	1		0	0
IF/01/62	0	25	2	Timhdite	IFRANE	3	1	0			0											1	2		0	0
IF/04/146	0	25	2	Timhdite	IFRANE	1	1	0	1	5	0											0	1	0	0	0
IF/02/321	0	25	2	Timhdite	IFRANE	1	1	0			0											0	1		0	0
IF/01/217	0	25	2	Timhdite	IFRANE	1	1	1	0	1	1	1	1	0	0	0	0	0	2	1	1	1	1	1	0	0
IF/04/53	0	25	2	Timhdite	IFRANE		0	1	0	1	1	7	1	1	0	0	0	1	2	0		1	2	1	0	0
IFT/07/31	0	25	2	Timhdite	IFRANE	1	1	0			0											0	1	0	0	0
IFT/MJ/69	0	25	2	Timhdite	IFRANE	1	1	0	1	1	0											0	1		0	0
IFT/01/226	0	25	2	Timhdite	IFRANE	2	1	0			0											1	1		0	0
IFT/01/153	0	25	2	Timhdite	IFRANE	1	1	1	1	1	1	1	1	0	1	0	1	1	1	1	1	0	2	1	0	0
IFT/03/174	0	25	2	Timhdite	IFRANE	1	1	1	1	1	1	2	1	0	0	0	1	0	2	1	1	1	2	1	0	0
IF/07/70	0	26	2	Timhdite	IFRANE	1	1	0			0											1	1	0	0	0
IF/04/69	0	26	2	Timhdite	IFRANE	2	1	1	1	1	1	15	1	0	0	0	0	0	2			1	3	0	0	0
IF/09/26	0	26	2	AIN LOUH	IFRANE	1	1	1	1	1	1	2	1	0	0	0	1	0	2	0		0	3	1	0	0
IF/05/62	0	26	2	AIN LOUH	IFRANE	1	1	1	1		0												1		0	0
IF/04/97	0	26	2	AIN LOUH	IFRANE	1	1	0	0	1	0											1	1	1	0	0
IF/09/09	0	26	2	AIN LOUH	IFRANE	1	1	1	1	1		2	1	1	0	0	1	1	2	0		0	2	1	0	0
IF/04/04	0	26	2	AIN LOUH	IFRANE	1	1	0	0		0											1	3	1	0	0
IF/09/31	0	26	2	AIN LOUH	IFRANE	1	1	1	1	1	1	1	1	0	0	0	1	1	2	0		1	1	1	0	0
IF/03/80	0	26	2	AIN LOUH	IFRANE		1	0	1	1	0												1		0	0
IF/03/60	0	26	2	AIN LOUH	IFRANE		1	1	1	1	1	1	1	0	0	0	1	0	2	0		1	1	1	0	0
IF/04/120	0	26	2	AIN LOUH	IFRANE	1	1	0			0											1	1	1	0	0
IF/04/20	0	26	2	Timhdite	IFRANE	1	1	0	1	1	0											1	2	0	0	0
IF/01/07	0	26	2	Timhdite	IFRANE	1	1	1	1	1	1	3	1	0	0	0	1	1	1	0		1	1	0	0	0
IF/07/15	0	26	2	Timhdite	IFRANE	1	1	1	1	2	1	2	1	1	0	0	1	0		0		0	3	1	0	0
IF/02/91	0	26	2	Timhdite	IFRANE	1	1	1		1	1	3	1	0	0	0	1	0	2	1		1	1	1	0	0
IF/03/60	0	26	2	Timhdite	IFRANE	1	1	0			0												1		0	0
IF/07/21	0	26	2	Timhdite	IFRANE	1	1	0			0											0	1	1	0	0
IF/02/240	0	26	2	Timhdite	IFRANE	1	1	1	1	1	1	5	1	0	1	0	1	1	1	0		0	3	1	0	0
IF/07/57	0	26	2	Timhdite	IFRANE	1	1	0			0											0	1	0	0	0
IF/02/284	0	26	2	Timhdite	IFRANE	1	1	1	1	1	1	2					1	1	1	1			1	0	0	0
IFT/03/155	0	26	2	Timhdite	IFRANE	1	1	0			0												1		0	0
IFT/04/84	0	26	2	Timhdite	IFRANE	1	1	1	1	2	1	4	1	0	0	0	1	0	2	0		0	2	0	0	0
IF/08/06	0	27	2	AIN LOUH	IFRANE	1	1	1	1	1	1	2	1	1	0	0	1	1	2	0		0	3	1	1	1	1
IF/03/77	0	27	2	Timhdite	IFRANE	1	1	0			0												3		0	0
IF/06/64	0	27	2	AIN LOUH	IFRANE	1	1	0	1	1	1	1	1	0	0	0	1	1	1	0		1	3	1	2	3
IF/07/80	0	27	2	AIN LOUH	IFRANE	1	1	0	1	2	0											0	1	0	0	0
IF/09/56	0	27	2	AIN LOUH	IFRANE	1	1	0			0											0	1		0	0
IF/04/69	0	27	2	AIN LOUH	IFRANE	1	1	0	0		0											1	1	1	0	0
IF/06/16	0	27	2	AIN LOUH	IFRANE	1	1	0	1	1	0												1		0	0
IF/01/56	0	27	2	AIN LOUH	IFRANE	1	1	1	1	1	1	2	1	0	1	0	1	1	1	0		0	3	1	0	0
IF/03/13	0	27	2	AIN LOUH	IFRANE		1	0	1	1	1	1	1	0	0	0	1	1	2	0		1	1	1	0	0
IF/01/99	0	27	2	AIN LOUH	IFRANE	1	1	0			0											0	1		0	0
IF/08/43	0	27	2	AIN LOUH	IFRANE	1	1	0			0											1	1	0	0	0
IF/06/16	0	27	2	AIN LOUH	IFRANE	1	1	1	1	1	1	4	1	0	0	0	1	1	2	0		0	1	1	0	0
IF/03/146	0	27	2	AIN LOUH	IFRANE		1	1	1	1	1	3	1	0	0	0	1	1	2	0		1	3	1	0	0
IF/07/141	0	27	2	AIN LOUH	IFRANE	4	1	0	1	2	0											0	1	0	0	0
IF/07/101	0	27	2	AIN LOUH	IFRANE	1	1	1	1	2	0											0	1	0	0	0
IF/06/62	0	27	2	AIN LOUH	IFRANE	2	1	0		1	0												1		0	0
IF/02/76	0	27	2	Timhdite	IFRANE	5	1	0			0											0	1		0	0
IF/MJ/11	0	27	2	Timhdite	IFRANE	1	1	1	1	1	1	2	1	0	0	0	0	0	2	0		1	1	1	0	0
IF/01/36	0	27	2	Timhdite	IFRANE	5	1	0			0											1	1		0	0
IF/07/55	0	27	2	Timhdite	IFRANE	1	1	1	1	1	1	2	1	0	0	0	1	1	2	0		1	2	1	0	0
IF/02/236	0	27	2	Timhdite	IFRANE	1	1	0			0											0	1		0	0
IF/MG/81	0	27	2	Timhdite	IFRANE		1	1	1	1	1	5	1	1	0	0	1	0	2	1	1	1	1	0	0	0
IFT/03/152	0	27	2	Timhdite	IFRANE	1	1	0			0												1		0	0
IFT/02/176	0	27	2	Timhdite	IFRANE	1	1	1		1	1	1					1	0	1	1			2	0	0	0
IFT/02/218	0	27	2	Timhdite	IFRANE	1	1	0			0												1		0	0
IFT/01/170	0	27	2	Timhdite	IFRANE	1	1	0	0	1	0											0	1		0	0
IFT/02/246	0	27	2	Timhdite	IFRANE	1	1	0			0											0	1	0	0	0
IF/07/94	0	28	2	AIN LOUH	IFRANE	1	1	1	1	1	1	5	1	1	0	0	1	0	2	0		1	1	0	1	1	2
IF/03/213	0	28	2	Timhdite	IFRANE	1	1	0			0											0	1		0	0
IF/02/300	0	28	2	Timhdite	IFRANE	1	1	0			0												1	0	0	0
IF/02/219	0	28	2	Timhdite	IFRANE	1	1	1	1	1	1	2	1	0	1	0	1	0	1	1	1	0	2	1	0	0
IF/06/68	0	28	2	Timhdite	IFRANE	1	1	1	1	2	1	2	1	1	0	0	1	0	1	0		0	2	0	0	0
IF/03/43	0	28	2	Timhdite	IFRANE	1	1	0			1	1	1	0	0	0	1	0	2	1	1	1	1	1	0	0
IF/07/25	0	28	2	Timhdite	IFRANE	2	1	1	1	2	1	2	0	1	0	0	1	0	2	0		1	2	1	0	0
IF/03/48	0	28	2	Timhdite	IFRANE	1	1	1	1	1	1	3	1	0	0	0	1	0	2	0		0	2	1	0	0
IF/02/13	0	28	2	AIN LOUH	IFRANE	1	1	1	1	1	1	3	1	0	0	0	1	0	2	0		1	3	0	0	0
IF/02/01	0	28	2	AIN LOUH	IFRANE	1	1	0	1	1	1	3	1	0	0	0	0	0	2	0		1	2	0	0	0
IF/05/24	0	28	2	AIN LOUH	IFRANE	1	1	1	1	1	1	5	1	0	0	0	1	1	2	0		1	2	1	0	0
IF/09/63	0	28	2	AIN LOUH	IFRANE	1	1	0			1	2	1	0	0	0	1	0	2	0		1	3	1	0	0
IF/09/42	0	28	2	AIN LOUH	IFRANE	1	1	1	1	1	1	3	1	0	0	0	1	0	2	0		0	3	1	0	0
IF/03/15	0	28	2	AIN LOUH	IFRANE	1	1	1	1	1	1	6	1	0	0	0	1	1	2	0		1	3	1	0	0
IF/MH/05	0	28	2	AIN LOUH	IFRANE		1	0	1	1	1	2	1	0	0	0	1	1	2	0		1	3	1	0	0
IF/07/45	0	28	2	AIN LOUH	IFRANE	1	1	0		1	0											1	1	0	0	0
IF/01/136	0	28	2	AIN LOUH	IFRANE	1	1	0			0											0	1		0	0
IF/02/73	0	28	2	AIN LOUH	IFRANE	2	1	0	1	2	0											1	3	0	0	0
IF/03/148	0	28	2	AIN LOUH	IFRANE		1	1	1	1	1	2	1	0	0	0	1	1	2	0		1	3	1	0	0
IF/01/183	0	28	2	AIN LOUH	IFRANE	1	1	0			0											0	3		0	0
IF/05/25	0	28	2	AIN LOUH	IFRANE	1	0	0	1	1	0												1		0	0
IF/07/133	0	28	2	AIN LOUH	IFRANE	1	1	0	1	1	0											0	1	0	0	0
IF/09/26	0	28	2	AIN LOUH	IFRANE	1	1	1	1	1	1	4	1	0	0	0	1	0	2	0		0	3	0	0	0
IF/06/72	0	28	2	AIN LOUH	IFRANE	1	1	1	1	1	1	3	1	0	0	0	1	1	2	0		1	3	1	0	0
IF/01/172	0	28	2	AIN LOUH	IFRANE	1	1	0			0											0	1		0	0
IF/01/169	0	28	2	AIN LOUH	IFRANE	1	1	1	1	1	1	3	1	0	1	0	1	0	1	0		0	3	1	0	0
IF/05/39	0	28	2	Timhdite	IFRANE	1	1	1	1	1	1	3	0	1	1	0	1	0	2	0		1	1	0	0	0
IF/02/120	0	28	2	Timhdite	IFRANE	1	1	0			1	1	1	0	0	0	0	0	2	0		0	2	1	0	0
IF/03/83	0	28	2	Timhdite	IFRANE		1	0			0												2		0	0
IF/07/71	0	28	2	Timhdite	IFRANE	1	1	0			0											1	1	0	0	0
IF/02/295	0	28	2	Timhdite	IFRANE	1	1	0			0											0	1		0	0
IFT/03/166	0	28	2	Timhdite	IFRANE	1	1	0			1	1	1	0	0	0	1	0	2	1	1	1	2	1	0	0
IFT/MG/85	0	28	2	Timhdite	IFRANE	1	1	0	1	1	0												1	0	0	0
IFT/03/175	0	28	2	Timhdite	IFRANE	1	1	0			0											0	1		0	0
IFT/04/103	0	28	2	Timhdite	IFRANE	1	1	1	1	1	1	1	1	0	0	0	1	1	2			1	2	0	0	0
IF/01/127	0	29	2	Timhdite	IFRANE	1	1	0			0											1	1		0	0
IF/05/56	0	29	2	Timhdite	IFRANE	1																			0	0
IF/02/112	0	29	2	Timhdite	IFRANE	1	1	1	1	1	1	5	1	0	0	0	0	0	1	0		0	1	0	0	0
IF/03/100	0	29	2	Timhdite	IFRANE	1	1	1	1	1	1	2	1	0	0	0	1	0	2	0		1	1	1	0	0
IF/06/84	0	29	2	Timhdite	IFRANE	1	1	1	1	2	1	2	1	1	0	0	1	0	2	0		1	2	0	0	0
IF/01/37	0	29	2	AIN LOUH	IFRANE	1	1	1	1	1	1	10	1	0	1	0	1	0	1	0		0	3	1	0	0
IF/01/21	0	29	2	AIN LOUH	IFRANE	1	1	1	1	1	1	4	1	0	1	0	1	1	1	0		0	3	1	0	0
IF/02/70	0	29	2	AIN LOUH	IFRANE	1	1	0	1	5	0											1	1	0	0	0
IF/09/04	0	29	2	AIN LOUH	IFRANE	1	1	1	1	1	1	6	1	1	0	0	1	1	2	0		1	3	1	0	0
IF/01/79	0	29	2	AIN LOUH	IFRANE	1	1	1	1	1	1	1	1	0	1	0	1	0	1	0		0	2	1	0	0
IF/06/89	0	29	2	AIN LOUH	IFRANE	1	1	0		1	0											1	1		0	0
IF/02/119	0	29	2	Timhdite	IFRANE	1	1	1	1	1	1	1	1	0	0	0	1	0	1	1	1	0	2	1	0	0
IF/06/33	0	29	2	Timhdite	IFRANE	1	1	1	1	1	1	3	1	1	0	0	1	0	1	0		1	2	0	0	0
IF/02/32	0	29	2	Timhdite	IFRANE	1	1	1	1	1	1	2	1	1	0	0	1	1	2			0	1	1	0	0
IF/07/12	0	29	2	Timhdite	IFRANE	1	1	1	1		1	5	1	1	0	0	1	0	2			0	2	1	0	0
IF/02/51	0	29	2	Timhdite	IFRANE	1	1	1	1	1	0											0	2	1	0	0
IF/01/206	0	29	2	Timhdite	IFRANE	1	1	0	0		0											0	1	0	0	0
IF/02/279	0	29	2	Timhdite	IFRANE	1	1	1	1	2	1	1	1	0	1	0	1	0	2	0		0	2	1	0	0
IFT/02/191	0	29	2	Timhdite	IFRANE	1	1	0			1	3	1	0	0	0	1	1	1	0		0	2	0	0	0
IFT/03/156	0	29	2	Timhdite	IFRANE	1	1	0			0												1		0	0
IFT/03/157	0	29	2	Timhdite	IFRANE	1	1	0			0												1		0	0
IFT/05/105	0	29	2	Timhdite	IFRANE	1	1	1	1	1	1	2	1	1	0	0	1	0	2	1	1	1	1	0	0	0
IFT/01/215	0	29	2	Timhdite	IFRANE	1	0	0			0											1	1		0	0
IFT/01/131	0	29	2	Timhdite	IFRANE	1	1	0			0											0	1	1	0	0
IF/02/277	0	30	2	Timhdite	IFRANE	1	1	0			0											0	2		2	2
IF/02/123	0	30	2	Timhdite	IFRANE	1	1	1	1	1	1	7	1	0	1	0	1	0	1	1	1	0	3	1	1	1	1
IF/03/9	0	30	2	AIN LOUH	IFRANE	1	1	0	1	1	1	5	1	0	0	0	1	0	2	0		1	1	1	1	1	1
IF/03/225	0	30	2	Timhdite	IFRANE	1	1	0			0												3		0	0
IF/01/232	0	30	2	Timhdite	IFRANE	1	1	0	0	2	0											0	1		0	0
IF/01/222	0	30	2	Timhdite	IFRANE	1	0	1	1	1	1	1	0	1	0	0	1	0	2	1	1	1	2	1	0	0
IF/MH/33	0	30	2	Timhdite	IFRANE	1	1	1	1	1	1	1	1	0	0	0	0	0	2	0		1	3	1	0	0
IF/06/50	0	30	2	Timhdite	IFRANE	1	1	1	1	2	1	1	1	0	0	0	0	0	2	0		1	2	0	0	0
IF/01/163	0	30	2	Timhdite	IFRANE	1	1	1	0	1	1	2	1	0	0	0	1	0	2	1	1	1	2	1	0	0
IF/02/204	0	30	2	Timhdite	IFRANE	1	1	1	1	1	1	4	1	0	0	0	1	0	2	0		0	1	1	0	0
IF/01/150	0	30	2	Timhdite	IFRANE	1	1	0			0											1	2		0	0
IF/06/46	0	30	2	Timhdite	IFRANE	1	1	0	1	5	0											1	1		0	0
IF/01/144	0	30	2	Timhdite	IFRANE	1	1	0			0											1	2		0	0
IF/03/89	0	30	2	Timhdite	IFRANE	1	1	0			0											0	1		0	0
IF/02/47	0	30	2	Timhdite	IFRANE	1	1	1	1	1	1	4	1	1	0	0	0	1	2	1	2	0	3	1	0	0
IF/05/28	0	30	2	AIN LOUH	IFRANE	1	1	1	1	1	1	2	1	0	0	0	0	1	2	1	1	1	1	1	0	0
IF/03/34	0	30	2	AIN LOUH	IFRANE	1	1	1	1	1	1	3	1	0	0	0	1	1	2	0		1	3	1	0	0
IF/05/16	0	30	2	AIN LOUH	IFRANE	1	1	1	1	1	0												1		0	0
IF/04/90	0	30	2	AIN LOUH	IFRANE	1	1	0	0		1		1	0	0	0	1	0	2	0		1	1	1	0	0
IF/07/127	0	30	2	AIN LOUH	IFRANE	1	1	0			0											0	1		0	0
IF/09/38	0	30	2	AIN LOUH	IFRANE	1	1	1	1	1	1	3	1	0	0	0	1	0	2	0		0	3	1	0	0
IF/06/55	0	30	2	AIN LOUH	IFRANE	1	1	0		1	0												1		0	0
IF/07/84	0	30	2	AIN LOUH	IFRANE	1	1	0	1	2	0											0	1	0	0	0
IF/09/08	0	30	2	AIN LOUH	IFRANE	1	1	1	1	1	1	3	1	0	0	0	1	0	2	0		1	2	1	0	0
IF/09/39	0	30	2	AIN LOUH	IFRANE	1	1	1	1	1	1	10	1	0	0	0	1	1	2	0		0	3	1	0	0
IF/01/145	0	30	2	AIN LOUH	IFRANE	1	1	1	1	1	1	2	1	0	1	0	1	0	1	1	1	0	2	1	0	0
IF/01/206	0	30	2	AIN LOUH	IFRANE	1	1	1	1	1	1	2	1	0	1	0	1	0	1	0		0	2	1	0	0
IF/05/19	0	30	2	AIN LOUH	IFRANE	1	1	1	1	1	1	4	1	0	0	0	1	0	2	1	1	1	2	1	0	0
IF/09/39	0	30	2	AIN LOUH	IFRANE	1	1	0			0											1	2	1	0	0
IF/02/114	0	30	2	AIN LOUH	IFRANE		0	0	1	5	0											1	1	0	0	0
IF/02/129	0	30	2	AIN LOUH	IFRANE	3	1	1	1	1	1	3	1	0	0	0	1	0	2	0		1	3	0	0	0
IF/05/45	0	30	2	AIN LOUH	IFRANE	1	0	0	1	1	0												1		0	0
IF/03/115	0	30	2	AIN LOUH	IFRANE	1	1	1	1	1	1	4	1	0	0	0	1	1	2	0		1	1	1	0	0
IF/01/24	0	30	2	Timhdite	IFRANE	3	1	0			0											0	1		0	0
IF/03/86	0	30	2	Timhdite	IFRANE		1	0			0												1		0	0
IF/05/40	0	30	2	Timhdite	IFRANE	1	1	1		1	1	2	1	1	0	0	1	1	2	1	1	1	1	0	0	0
IF/03/107	0	30	2	Timhdite	IFRANE		1	0	1		0											0	1		0	0
IF/06/26	0	30	2	Timhdite	IFRANE	1	1	0	1	1	0											1	2	0	0	0
IF/04/10	0	30	2	Timhdite	IFRANE	3	1	1	1	1	1	5	1	1	0	0	1	1	1	0		0	2	0	0	0
IF/01/66	0	30	2	Timhdite	IFRANE	1	1	0	0	1	0											0	1		0	0
IF/01/68	0	30	2	Timhdite	IFRANE	1	1	0	0		0												1		0	0
IF/02/97	0	30	2	Timhdite	IFRANE	1	1	0			1	1	1	0	0	0	1	0	2	1	1	0	1	1	0	0
IF/02/50	0	30	2	Timhdite	IFRANE	1	1	1	1	1	1	10	1	0	1	0	1	0	1	1	1		3	1	0	0
IF/MJ/12	0	30	2	Timhdite	IFRANE	1	1	1	1	2	1	2	1	0	0	0	0	0	2	0		1	1	1	0	0
IF/02/81	0	30	2	Timhdite	IFRANE	1	1	1	1	1	1	2	1	0	0	0	0	0	1			0	1		0	0
IF/01/123	0	30	2	Timhdite	IFRANE	1	1	0			0											1	1		0	0
IF/03/196	0	30	2	Timhdite	IFRANE		1	1	1	1	1	3	1	0	0	0	1	0	2	0		1	2	1	0	0
IF/01/199	0	30	2	Timhdite	IFRANE	1	1	0			0											1	1		0	0
IF/02/293	0	30	2	Timhdite	IFRANE	1	1	0			0												1	0	0	0
IFT/07/30	0	30	2	Timhdite	IFRANE	1	1	0			0											0	1	0	0	0
IFT/01/186	0	30	2	Timhdite	IFRANE	1	1	0	0	1	0											1	2		0	0
IFT/02/278	0	30	2	Timhdite	IFRANE	1	1	0			0												1	0	0	0
IFT/06/73	0	30	2	Timhdite	IFRANE	1	1	0	1	5	0											1	2	0	0	0
IFT/03/164	0	30	2	Timhdite	IFRANE	1	1	1	1	1	0												2		0	0
IFT/01/184	0	30	2	Timhdite	IFRANE	1	1	1	0	1	1	1	1	0	0	0	1	0	2	1	1	0	3		0	0
IFT/02/323	0	30	2	Timhdite	IFRANE	1	1	0			0												1		0	0
IFT/06/57	0	30	2	Timhdite	IFRANE	1	0	0	1	5	0											1	1	0	0	0
IFT/01/157	0	30	2	Timhdite	IFRANE	1	1	0			1	1	1	0	0	0	1	0	2	1	1		2	1	0	0
IFT/02/192	0	30	2	Timhdite	IFRANE	1	1	1		1	1	2	1	0	0	0	1	1	1	0		0	2	0	0	0
IF/01/142	0	31	2	AIN LOUH	IFRANE	2	1	1	1	1	1	2	1	0	1	0	1	0	1	0		0	3	1	1	1	1
IF/02/322	0	31	2	Timhdite	IFRANE	1	1	0	0		0												1		0	0
IF/03/159	0	31	2	Timhdite	IFRANE	1	1	1	1	1	1	4	1	0	1	0	1	0	2	1	1	1	2	1	0	0
IF/02/128	0	31	2	Timhdite	IFRANE	1	1	0			0											0	1		0	0
IF/02/36	0	31	2	AIN LOUH	IFRANE	1	0	0	1	3	0											1	1	0	0	0
IF/09/11	0	31	2	AIN LOUH	IFRANE	1	1	1	1	1	1	2	1	0	0	0	1	0	2	0		1	2	1	0	0
IF/02/10	0	31	2	AIN LOUH	IFRANE	1	1	0	1	1	0											1	1	0	0	0
IF/03/45	0	31	2	AIN LOUH	IFRANE		1	0	1	1	0												1		0	0
IF//05/56	0	31	2	AIN LOUH	IFRANE	1	1	0	1	1	1	1	1	0	0	0	1	1	2	1	1	1	1	1	0	0
	0	31	2	AIN LOUH	IFRANE	1	1	0			0											1	1	0	0	0
IF/01/100	0	31	2	AIN LOUH	IFRANE	1	1	0			0											0	1		0	0
IF/05/20	0	31	2	AIN LOUH	IFRANE	1	0	1	1	1	1	2	1	0	0	0	1	0	2	1	1	1	2	1	0	0
IF/07/122	0	31	2	AIN LOUH	IFRANE	1	1	0	1	2	0											0	1	0	0	0
IF/04/13	0	31	2	Timhdite	IFRANE	1	1	0		2	1	1	1	0	0	0	0	0	2	0		0	1	0	0	0
IF/03/59	0	31	2	Timhdite	IFRANE		1	0			1	1	1	0	0	0	1	0	2	0		1	3	1	0	0
IF/01/12	0	31	2	Timhdite	IFRANE	1	1	0			1	2	1	0	0	0	1	0	1	0		0	1		0	0
IF/07/54	0	31	2	Timhdite	IFRANE	1	1	0			0											0	3	1	0	0
IF/02/267	0	31	2	Timhdite	IFRANE	1	1	0			0												1		0	0
IF/04/107	0	31	2	Timhdite	IFRANE	3	1	0	1	1	0											1	2	1	0	0
IF/01/207	0	31	2	Timhdite	IFRANE	1	1	0	0	1	0											0			0	0
IFT/01/236	0	31	2	Timhdite	IFRANE	1	1	0	0	1	0											0	1		0	0
IFT/03/222	0	31	2	Timhdite	IFRANE	1	1	0			0												1		0	0
IFT/02/256	0	31	2	Timhdite	IFRANE	1	1	0			0												2	0	0	0
IFT/03/132	0	31	2	Timhdite	IFRANE	1	1	0			0												2		0	0
IFT/2/227	0	31	2	Timhdite	IFRANE	1	1	1	1	1	1	3	1	0	1	0	1	0	1	0		0	2	1	0	0
IF/MG/86	0	32	2	Timhdite	IFRANE	1	1	0	1	1													1	0	0	0
IF/02/182	0	32	2	Timhdite	IFRANE	1	1	0			0												1		0	0
IF/01/110	0	32	2	Timhdite	IFRANE	1	1	1	0	1	1	4	1	0	1	0		0	1	1	1	1	2	1	0	0
IF/01/72	0	32	2	Timhdite	IFRANE	1	1	1	0	5	1	4	1	0	0	0	1	0	2	0		1	3	1	0	0
IF/01/105	0	32	2	AIN LOUH	IFRANE	1	1	0			0											0	1		2	3
IF/03/38	0	32	2	Timhdite	IFRANE	1	1	0			0												2		0	0
IF/02/46	0	32	2	AIN LOUH	IFRANE	1	1	0	1	5	0											0	1	0	0	0
IF/05/36	0	32	2	AIN LOUH	IFRANE	1	1	1	1		0												1		0	0
IF/01/68	0	32	2	AIN LOUH	IFRANE	1	1	0			0											0	1		0	0
IF/06/58	0	32	2	AIN LOUH	IFRANE	1	1	0	1	2	0												1		0	0
IF/07/70	0	32	2	AIN LOUH	IFRANE	1	1	1		1	0											0	1	0	0	0
IF/01/36	0	32	2	AIN LOUH	IFRANE	1	1	1	1	1	1	1	1	0	1	0	1	0	1	0		0	3	1	0	0
IF/01/45	0	32	2	AIN LOUH	IFRANE	1	1	0	1	2	0											1	3	0	0	0
IF/04/31	0	32	2	AIN LOUH	IFRANE	1	1	1		1		2	1	0	0	0	1	0	2	0		1	3	1	0	0
IF/02/64	0	32	2	AIN LOUH	IFRANE	1	0	0	1	2	0											1	2	0	0	0
IF/01/96	0	32	2	AIN LOUH	IFRANE	1	1	0			0											0	1		0	0
IF/02/21	0	32	2	AIN LOUH	IFRANE	1	1	1	1	2	1	5	1	0	0	0	1	0	2	0		0	3	0	0	0
IF/02/55	0	32	2	AIN LOUH	IFRANE	1	1	1	1	3	1	2	1	0	0	0	1	0	2	0		0	3	0	0	0
IF/09/99	0	32	2	AIN LOUH	IFRANE	1	1	0			0											0	1		0	0
IF/07/109	0	32	2	AIN LOUH	IFRANE	1	1	1	1	1	1	3	1	1	0	0	1	1	2	0		1	1	0	0	0
IF/02/118	0	32	2	AIN LOUH	IFRANE	1	1	1	1	1	1	3	1	0	0	0	0	1	2	0			3	0	0	0
IF/07/123	0	32	2	AIN LOUH	IFRANE	1	1	0	1	1	1	1	1	0	0	0	1	1	2	0		1	1	0	0	0
IF/07/113	0	32	2	AIN LOUH	IFRANE	1	1	1	1	1	0											0	1	0	0	0
IF/04/163	0	32	2	AIN LOUH	IFRANE	1	1	0			0											1	3	1	0	0
IF/02/132	0	32	2	AIN LOUH	IFRANE	1	1	0	1	5	0											1	3	0	0	0
IF/07/96	0	32	2	AIN LOUH	IFRANE	1	1	1		1	1	2	1	1	0	0	1	0	2	0		0	3	0	0	0
IF/01/168	0	32	2	AIN LOUH	IFRANE	1	1	1	1	1	0											0	3	1	0	0
IF/09/93	0	32	2	AIN LOUH	IFRANE	1	1	0			1	2	1	0	0	0	1	0	2	0		1	2	1	0	0
IF/06/68	0	32	2	AIN LOUH	IFRANE	1	1	1	1	1	1	6	1	0	0	0	1	1	2	0		1	3	0	0	0
IF/05/37	0	32	2	Timhdite	IFRANE	1	1	1		1	1	2	1	1	0	0	0		2	1	1	1	1	0	0	0
IF/01/107	0	32	2	Timhdite	IFRANE	1	1	0	0		0											0	1	0	0	0
IF/03/67	0	32	2	Timhdite	IFRANE		1	1	1	1	1	3	1	0	0	0	1	0	2	1	1	1	3	1	0	0
IF/MJ/45	0	32	2	Timhdite	IFRANE	1	0	1	1	1	1	2	1	0	0	0	0	0	2	0		1	2	0	0	0
IF/03/105	0	32	2	Timhdite	IFRANE		1	0			0												1		0	0
IF/03/78	0	32	2	Timhdite	IFRANE		1	0			1	1	1	0	0	0	1	0	2	1	1	1	2	1	0	0
IF/01/53	0	32	2	Timhdite	IFRANE	1	1	0			0											1	1		0	0
IF/02/48	0	32	2	Timhdite	IFRANE	1	1	1	1	1	1	2	1	0	1	0	1	0	1	1	1	1	3	1	0	0
IF/05/60	0	32	2	Timhdite	IFRANE	2	1	1		1	1	3	1	1	0	0	1		2	1		1	1	0	0	0
IF/03/199	0	32	2	Timhdite	IFRANE		1	1	1	1	1	2	1	0	0	0	1	0	2	0		1	3	1	0	0
IF/01/192	0	32	2	Timhdite	IFRANE	3	1	0			0											1	1		0	0
IFT/02/203	0	32	2	Timhdite	IFRANE	1	1	1	1	1	1	5	1	0	1	0	1	0	1	0		0	3	1	0	0
IFT/01/140	0	32	2	Timhdite	IFRANE	2	1	1	1	2	0											1	2	1	0	0
IFT/MJ/61	0	32	2	Timhdite	IFRANE	1	1	0	1	5	0											1	1		0	0
IFT/01/193	0	32	2	Timhdite	IFRANE	1	1	0			1	1	1	0	0	0	1	0	2	1	1	1	2	1	0	0
IFT/02/242	0	32	2	Timhdite	IFRANE	1	1	0			0											0	1		0	0
IFT/04/121	0	32	2	Timhdite	IFRANE	3	1	1	1	1	1	2	1	0	0	0	1	0	2	0		1	3	1	0	0
IF/02/312	0	33	2	Timhdite	IFRANE	1	1	0	0		0											0	1	0	0	0
IF/07/68	0	33	2	Timhdite	IFRANE	1	1	0			0											1	1	0	0	0
IF/05/124	0	33	2	Timhdite	IFRANE	1	1	1	1	1	1	3	1	1	0	0	1	1	2	1	1	1	1	0	0	0
IF/02/39	0	33	2	Timhdite	IFRANE	1	1	1	1	2	1	11	1	1	0	0	0	1	2	1		1	3	1	0	0
IF/06/04	0	33	2	AIN LOUH	IFRANE	1	1	1	1	1	1	3	1	1	0	0	1	1	2	0		1	3	0	0	0
IF/09/36	0	33	2	AIN LOUH	IFRANE	1	1	1	1	1	1	2	1	0	0	0	1	0	2	0		1	3	1	0	0
IF/07/81	0	33	2	AIN LOUH	IFRANE	1	1	0		2	0											0	1	0	0	0
IF/07/18	0	33	2	AIN LOUH	IFRANE	1	1	1	1	1	1	6	1	1	0	0	1	1	2	1	1	1	3	0	0	0
IF/02/19	0	33	2	AIN LOUH	IFRANE	1	1	0	1	5	0											0	1	1	0	0
IF/02/56	0	33	2	AIN LOUH	IFRANE	1	1	1	1	2	1	6	1	0	0	0	1	0	2	0		0	2	1	0	0
IF/02/47	0	33	2	AIN LOUH	IFRANE	1	1	1	1	1	1	4	1	0	0	0	0	0	2	0		1	2	1	0	0
IF/04/10	0	33	2	AIN LOUH	IFRANE	1	1	0			1	1	1	0	0	0	1	0	2	0		1	3	1	0	0
IF/08/40	0	33	2	AIN LOUH	IFRANE	1	1	0			0											1	1	0	0	0
IF/06/69	0	33	2	AIN LOUH	IFRANE	1	1	1	1	1	1	4	1	0	0	0	1	1	2	0		1	3	1	0	0
IF/02/95	0	33	2	AIN LOUH	IFRANE	1	1	1	1	1	1	2	1	0	0	0	0	1	2	0		1	2	0	0	0
IF/07/112	0	33	2	AIN LOUH	IFRANE	1	1	1	1	1	1	1					1	0	2	1	1	1	1	0	0	0
IF/01/196	0	33	2	AIN LOUH	IFRANE	1	1	0			0											0	1		0	0
IF/07/139	0	33	2	AIN LOUH	IFRANE	1	1	0	1	2	0											0	1	0	0	0
IF/06/104	0	33	2	AIN LOUH	IFRANE	1	1	1	1	1	1	1	1	0	0	0	0	0	2	1	1	0	3	0	0	0
IF/01/154	0	33	2	AIN LOUH	IFRANE	1	1	1	1	1	1	4	1	0	1	0	1	0	1			0	3	1	0	0
IF/06/63	0	33	2	AIN LOUH	IFRANE	2	1	0	1	1													1		0	0
IF/02/15	0	33	2	Timhdite	IFRANE		1	1	1	1	1	2	1	0	1	0	1	1	1	0			3	1	0	0
IF/05/09	0	33	2	Timhdite	IFRANE	1	1	1	1	1	1	4	1	1	0	0	1	0	1			1	1	0	0	0
IF/05/27	0	33	2	Timhdite	IFRANE	1	1	1	1	1	1	2	1	1	0	0	1	0	1	1	1	1	3	0	0	0
IF/02/167	0	33	2	Timhdite	IFRANE	1	1	0			0											0	1		0	0
IF/01/196	0	33	2	Timhdite	IFRANE	1	1	0			0											1	1		0	0
IFT/03/198	0	33	2	Timhdite	IFRANE	1	1	1	1	1	1	4	1	0	0	0	1	0	2	0		1	3	1	0	0
IFT/04/67	0	33	2	Timhdite	IFRANE	1	1	0	1	3	1	1	1	0	0	0	0	1	2	0		1	3	0	0	0
IFT/04/70	0	33	2	Timhdite	IFRANE	1	0	1	1	5	1	2					0	0	2	0		0	2	0	0	0
IF/04/151	0	34	2	Timhdite	IFRANE	1	0	0	1	2	0											1	1	0	0	0
IF/02/130	0	34	2	Timhdite	IFRANE	1	1	0			0											0	1		0	0
IF/MH/10	0	34	2	AIN LOUH	IFRANE	1	1	1	1	1	1	2	1	1	0	0	1	0	1	0		0	3	1	0	0
IF/06/35	0	34	2	AIN LOUH	IFRANE	1	1	0	1	1	0												1		0	0
IF/01/71	0	34	2	AIN LOUH	IFRANE	1	1	0			0											0	1		0	0
IF/04/46	0	34	2	AIN LOUH	IFRANE	1	1	0	0		1	1	1	0	0	0	1	0	2	0		1	3	1	0	0
IF/06/26	0	34	2	AIN LOUH	IFRANE	1	1	0	1	1	0												1		0	0
IF/07/21	0	34	2	AIN LOUH	IFRANE	1	1	0			0											1	1	0	0	0
IF/06/54	0	34	2	AIN LOUH	IFRANE	1			1	1	0												1		0	0
IF/04/85	0	34	2	AIN LOUH	IFRANE	1	1	0	0	1	0											1	1	1	0	0
IF/05/59	0	34	2	AIN LOUH	IFRANE	1	1	0	1	1	1	1	1	0	0	0	1	1	2	0		1	3	1	0	0
IF/05/08	0	34	2	AIN LOUH	IFRANE	1	1	1	1	1	1	2	1	0	0	0	1	1	2			0	2	1	0	0
IF/01/74	0	34	2	AIN LOUH	IFRANE	1	1	0			0											0	2		0	0
IF/08/20	0	34	2	AIN LOUH	IFRANE	1	1	1	1	4	1	5	1	1	0	0	1	1	2	0		1	2	1	0	0
IF/01/16	0	34	2	AIN LOUH	IFRANE	1	1	1	1	1	1	2	1	0	1	0	1	0	1	0		0	3	1	0	0
IF/02/24	0	34	2	AIN LOUH	IFRANE	1	1	1	1		1	1	1	0	0	0	1	1	2	0		1	3	1	0	0
IF/07/38	0	34	2	AIN LOUH	IFRANE	1	1		0	4	0											1	1	0	0	0
IF/01/20	0	34	2	AIN LOUH	IFRANE	1	1	1	1	1	1	2	1	0	1	0	1	0	1	1	1	0	3	1	0	0
IF/09/10	0	34	2	AIN LOUH	IFRANE	1	1	1	1	1	1	10	1	0	0	0	1	0	2	1	1	0	3	1	0	0
IF/09/55	0	34	2	AIN LOUH	IFRANE	1	1	0			0											0	1		0	0
IF/03/17	0	34	2	AIN LOUH	IFRANE		1	1	1	1	1	2	1	0	0	0	1	0	2	0		1	3	1	0	0
IF/07/49	0	34	2	AIN LOUH	IFRANE	1	1	1		1	1	1	0	1	0	0	1	0	2	1	1	1	3	0	0	0
IF//07/98	0	34	2	AIN LOUH	IFRANE	1	1	1	1	1	0											0	1	0	0	0
IF/06/114	0	34	2	AIN LOUH	IFRANE	1	1	0		1	0												1		0	0
IF/04/147	0	34	2	AIN LOUH	IFRANE	1	1	0			0												1		0	0
IF/09/02	0	34	2	AIN LOUH	IFRANE	2	1	0			1	2	1	0	0	0	0	0	2	0		1	2	0	0	0
IF/01/147	0	34	2	AIN LOUH	IFRANE	1	1	1	1	1	1	1	1	0	1	0	1	0	1	1	1	0	3	1	0	0
IF/03/117	0	34	2	AIN LOUH	IFRANE		1	1	1	1	1	4	1	0	0	0	1	1	2	0		1	3	1	0	0
IF/06/12	0	34	2	Timhdite	IFRANE	1	1	1	1	1	1	2	1	0	0	0	1	0	1	0		0	2	0	0	0
IF/03/21	0	34	2	Timhdite	IFRANE		1	0	0														2		0	0
IF/MJ/21	0	34	2	Timhdite	IFRANE	1	1	1	1	1	1	3	1	0	0	0	1	0	2	0		1	1	1	0	0
IF/02/92	0	34	2	Timhdite	IFRANE	1	1	0			0											0	1	0	0	0
IF/04/41	0	34	2	Timhdite	IFRANE	3	1	1	1	5	1	2	1	1	0	0	1	0	2	0		1	2	1	0	0
IF/07/11	0	34	2	Timhdite	IFRANE	1	1	0			1	1	1	0	0	0	0	1	2			0	1	1	0	0
IF/02/241	0	34	2	Timhdite	IFRANE	1	1	1	1	1	1	2	1	0	1	0	1	0	1	0		0	2	1	0	0
IF/07/46	0	34	2	Timhdite	IFRANE	1	1	0			0											1	1	0	0	0
IF/01/225	0	34	2	Timhdite	IFRANE	1	1	0	0	2	0											0			0	0
IF/07/66	0	34	2	Timhdite	IFRANE	1	1	1	1	2	1	5	1	1	0	0	1	0	2	0		1	2	1	0	0
IFT/01/187	0	34	2	Timhdite	IFRANE	1	1	0	0	2	0											0	1		0	0
IFT/02/209	0	34	2	Timhdite	IFRANE	1	1	0			0												2		0	0
IFT/02/210	0	34	2	Timhdite	IFRANE	1	1	0			0											0	2		0	0
IF/03/114	0	34	2	AIN LOUH	IFRANE		1	1	1	1	1	2	1	0	0	0	1	1	2	0		0	1	1	0	0
IF/01/119	0	35	2	Timhdite	IFRANE	1	1	1	1	1	1	4	1	0	1	0	1	1	1	0		0	1	1	1	1	1
IF/05/40	0	35	2	AIN LOUH	IFRANE	1	1	1	1	1	1	2	1	0	0	0	1	0	2	0		1	1	1	1	1	1
IF/03/50	0	35	2	Timhdite	IFRANE	1	1	0			0												1		0	0
IF/07/72	0	35	2	Timhdite	IFRANE	1	1	0			0											1	1	0	0	0
IF/04/138	0	35	2	Timhdite	IFRANE	1	1	0	1	2	0											0	2	0	0	0
IF/03/160	0	35	2	Timhdite	IFRANE	1	1	1	1	1	1	3	1	0	0	0	1	0	2	0		1	2	1	0	0
IF/01/138	0	35	2	Timhdite	IFRANE	1	1	1	1	1	1	2	1	1	0	0	1	0	2	1	3	1	3	1	0	0
IF/MJ/44	0	35	2	Timhdite	IFRANE	1	1	0	1	1	1	1	1	0	0	0	1	0	2	0		1	2	0	0	0
IF/07/15	0	35	2	AIN LOUH	IFRANE	1	1	1		1	1	3	1	1	0	0	1	0	2				1	0	0	0
IF/06/22	0	35	2	AIN LOUH	IFRANE	1	1		1	1	0												1		0	0
IF/07/62	0	35	2	AIN LOUH	IFRANE	1	1	0		2	0											0	1	0	0	0
IF/03/28	0	35	2	AIN LOUH	IFRANE	1	1	0	1	1	0												1		0	0
IF/05/09	0	35	2	AIN LOUH	IFRANE	1	1	1	1	1		1	1	0	0	0	0	1	2	0		1	2	1	0	0
IF/01/81	0	35	2	AIN LOUH	IFRANE	1	1	1	1	1	1	2	1	0	1	0	1	0	1	0		0	3	1	0	0
IF/08/54	0	35	2	AIN LOUH	IFRANE	1	1	0			0											1	1	0	0	0
IF/05/51	0	35	2	AIN LOUH	IFRANE	1	1	0	1	1	0												1		0	0
IF/04/70	0	35	2	AIN LOUH	IFRANE	1	1	1	0	1	1	4	1	0	1	0	1	0	2	0		1	3	1	0	0
IF/03/10	0	35	2	AIN LOUH	IFRANE		1	1	1	1	1	3	1	0	0	0	1	1	2	0		1	3	1	0	0
IF/04/81	0	35	2	AIN LOUH	IFRANE	1	1	0	0		0											1	1	1	0	0
IF/03/58	0	35	2	AIN LOUH	IFRANE		1	1	1	1	1	5	1	0	0	0	1	1	2	0		1	2	1	0	0
IF/06/24	0	35	2	AIN LOUH	IFRANE	1	1		1	1	1	4	1	0	0	0	0	1	2	0		0	3	0	0	0
IF/03/97	0	35	2	AIN LOUH	IFRANE		1	0	1	1	1	1	1	0	0	0	1	1	2	0		1	1	1	0	0
IF/09/90	0	35	2	AIN LOUH	IFRANE	1	1	0			0											0	1		0	0
IF/01/204	0	35	2	AIN LOUH	IFRANE	1	1	0			1	1	1	0	0	0	1	0	2	0		0	3	1	0	0
IF/09/70	0	35	2	AIN LOUH	IFRANE	1	1	0			0											0	3		0	0
IF/04/118	0	35	2	AIN LOUH	IFRANE	1	1	0			1	3	1	0	0	0	1	0	2	0		1	3	1	0	0
IF/04/26	0	35	2	Timhdite	IFRANE	1	1	0	1	1	0											1	1	0	0	0
IF/02/106	0	35	2	Timhdite	IFRANE	1	1	1			1	1					0	0		1		0	1	0	0	0
IF/05/25	0	35	2	Timhdite	IFRANE	1	1	0			0												1	0	0	0
IF/05/31	0	35	2	Timhdite	IFRANE	1	1	0		2	1	1	1	0	0	0	1	0	2	0		0	1	0	0	0
IF/04/54	0	35	2	Timhdite	IFRANE	5	0	1	1	1	1	10	1	1	0	0	0	1	2	0		0	2	1	0	0
IF/07/22	0	35	2	Timhdite	IFRANE	1	1	0			0											0	1	0	0	0
IF/02/43	0	35	2	Timhdite	IFRANE	1	1	1	1	1	1	3	1	0	1	0	1	1	1	1	1	1	3	1	0	0
IFT/05/52	0	35	2	Timhdite	IFRANE	1	1	1		1	1	2	1	1	0	0	0	0	2	1		1	1	0	0	0
IFT/01/122	0	35	2	Timhdite	IFRANE	1	1	0			0											1	2	1	0	0
IFT/04/61	0	35	2	Timhdite	IFRANE	5	1	1	1	3	1	2	1	1	0	0	1	0	2	0		0	2	1	0	0
IFT/02/212	0	35	2	Timhdite	IFRANE	1	1	0			0												1		0	0
IFT/MJ/84	0	35	2	Timhdite	IFRANE	1	1	0	1	5	0											1	1	0	0	0
IFT/05/101	0	35	2	Timhdite	IFRANE	1	1	1	1	1	1	4	1	1	0	0	1	1	2	1		1	1	0	0	0
IFT/03/185	0	35	2	Timhdite	IFRANE	1	1	0			0												1		0	0
IFT/03/184	0	35	2	Timhdite	IFRANE	1	1	1	1	1	1	1	1	0	0	0	1	0	2	1	1	1	2	1	0	0
IFT/01/228	0	35	2	Timhdite	IFRANE	1	0	1	0	1	1	3	1	0	0	0	0	0	2	0		1	3	1	0	0
IFT/05/71	0	35	2	Timhdite	IFRANE	1	1	1	1	1	1	2	1	1	0	0	1	0	2	0		1	3	0	0	0
IFT/07/51	0	35	2	Timhdite	IFRANE	1	1	1	1	1	1	2	1	1	0	0	1	0	2	0		1	3	1	0	0
IFT/02/267	0	35	2	Timhdite	IFRANE	1	1	1	1	1	1	1					1	1	2	1		0	1		0	0
IFT/02/301	0	35	2	Timhdite	IFRANE	1	1	0			0											0	1		0	0
IFT/MJ/58	0	35	2	Timhdite	IFRANE	1	0	0	1	5	0											0	1	0	0	0
IF/02/29	0	35	2	Timhdite	IFRANE	1	1	0			0											0	1		0	0
IF/MJ/51	0	36	2	Timhdite	IFRANE	1	1	1	1	1	1	4	1	0	0	0	1	0	2	0		0	2	0	2	2
IF/06/01	0	36	2	Timhdite	IFRANE	1	1	0	1	2	0												1		0	0
IF/04/35	0	36	2	Timhdite	IFRANE	5	1	0	1	3	1	1	1	0	0	0	1	0	2	0		0	2	0	0	0
IF/02/324	0	36	2	Timhdite	IFRANE	1	1	0			0											0	1		0	0
IF/01/116	0	36	2	Timhdite	IFRANE	1	1	0			0											0	1		0	0
IF/03/206	0	36	2	Timhdite	IFRANE	5	1	1	1	1	1	2	1	0	0	0	1	0	2	0		1	2	1	0	0
IF/06/56	0	36	2	AIN LOUH	IFRANE	1	1	0	1	1	0												3		0	0
IF/02/59	0	36	2	AIN LOUH	IFRANE	1	1	1	1	1	0											1	1	0	0	0
IF/07/78	0	36	2	AIN LOUH	IFRANE	1	1	0			0											0	1	0	0	0
IF/07/14	0	36	2	AIN LOUH	IFRANE	1	1	1	1	1	1	6	1	1	0	0	1	1	2	1	1	1	3	0	0	0
IF/05/34	0	36	2	AIN LOUH	IFRANE	1	1	1	1	1															0	0
IF/09/23	0	36	2	AIN LOUH	IFRANE	1	1	0			0											0	3		0	0
IF/07/50	0	36	2	AIN LOUH	IFRANE	1	1	1		4		3	1	1	0	0	1	0	2	1	1	1	2	0	0	0
IF/03/55	0	36	2	AIN LOUH	IFRANE	2	1	0	1	1	0												1		0	0
IF/09/53	0	36	2	AIN LOUH	IFRANE	1	1	1	1	1	1	2	1	0	0	0	1	0	2	0		0	3	1	0	0
IF/06/20	0	36	2	AIN LOUH	IFRANE	1	1	0	1	1	0												1		0	0
IF/04/71	0	36	2	AIN LOUH	IFRANE	1	1	0	0		0												1		0	0
IF/07/119	0	36	2	AIN LOUH	IFRANE	1	1	1	1	1	1	5	1	1	0	0	1	1	2	0		1	3	0	0	0
IF/06/97	0	36	2	AIN LOUH	IFRANE		1	1	1	1	0												1		0	0
IF/03/138	0	36	2	AIN LOUH	IFRANE		1	0	1	1	0												1		0	0
IF/01/219	0	36	2	AIN LOUH	IFRANE	1	1	1	1	1	1	2	1	0	1	0	1	0	1	1	1	0	1	1	0	0
IF/01/167	0	36	2	AIN LOUH	IFRANE	1	1	1	1	1	1	4	1	0	1	0	1	0	1	1	1	0	3	1	0	0
IF/03/102	0	36	2	AIN LOUH	IFRANE		1	0	1	1	0												1		0	0
IF/04/50	0	36	2	AIN LOUH	IFRANE	1	1	0			0											1	1	1	0	0
IF/06/88	0	36	2	AIN LOUH	IFRANE	1	1	0		1	0												1		0	0
IF/05/02	0	36	2	Timhdite	IFRANE	1	1	0			1	2	1	0	0	0	1	0	2	0		1	1	0	0	0
IF/06/20	0	36	2	Timhdite	IFRANE		1	1	1		0												1		0	0
IF/02/28	0	36	2	Timhdite	IFRANE	1	1	0			0											0	1		0	0
IF/03/96	0	36	2	Timhdite	IFRANE		1	1	1	1	1	2	1	0	0	0	1	0	2	0		1	2	1	0	0
IF/MH/14	0	36	2	Timhdite	IFRANE		1	1	1	1	1	3	1	0	0	0	1	0	1	0		1	3	0	0	0
IF/03/17	0	36	2	Timhdite	IFRANE	1	1	0			1	1	1	0	0	0	0	0	2	0		0	3	1	0	0
IF/02/107	0	36	2	Timhdite	IFRANE	1	1	1	1	1	1	2	1	0	1	0	1	0	1	1	1	0	3	1	0	0
IF/05/41	0	36	2	Timhdite	IFRANE	1	1	1		2	0												1	0	0	0
IF/05/62	0	36	2	Timhdite	IFRANE	1	1	1	1	1	1	4	1	1	0	0	1	0	2			1	1	0	0	0
IF/04/126	0	36	2	Timhdite	IFRANE	1	1	1	1	3	1	2	1	0	0	0	1	0	2	0		1	2	1	0	0
IF/06/83	0	36	2	Timhdite	IFRANE	1	1	0	1	2	0											1	1		0	0
IFT/02/306	0	36	2	Timhdite	IFRANE	1	1	1	1	1	1	2	1	0	0	0	1	1	1	0		0	3	0	0	0
IFT/04/71	0	36	2	Timhdite	IFRANE	1	1	1	1	1	1	1	1	0	0	0	1	1	2	0		1	2	1	0	0
IFT/01/224	0	36	2	Timhdite	IFRANE	1	1	0	0	4	0											0	1		0	0
IFT/02/309	0	36	2	Timhdite	IFRANE	1	1	0			0											0	1		0	0
IFT/03/120	0	36	2	Timhdite	IFRANE	1	1	0			0												1		0	0
IFT/02/175	0	36	2	Timhdite	IFRANE	1	1	0			0											0	1		0	0
IFT/02/237	0	36	2	Timhdite	IFRANE	1	1	0			0											1	2	0	0	0
IFT/04/104	0	36	2	Timhdite	IFRANE	1	0	0	1	3												1	2	0	0	0
IF/06/61	0	37	2	Timhdite	IFRANE	1	1	1	1	1	1	3	1	1	0	0	1	1	1	0		1	3	0	1	1	2
IF/04/42	0	37	2	Timhdite	IFRANE	1	1	1	1	5	1	2	1	1	0	0	1	0	2	0		1	2	1	1	1	1
IF/04/150	0	37	2	Timhdite	IFRANE	3	1	1	1	1	1	5	1	0	0	0	1	0	2	0		0	3	0	0	0
IF/04/46	0	37	2	Timhdite	IFRANE	1	1	0	1	5	0											1	1	0	0	0
IF/01/04	0	37	2	AIN LOUH	IFRANE	1	1	1	1	1	1	1	1	0	1	0	1	0	1	0		0	3	1	0	0
IF/07/05	0	37	2	AIN LOUH	IFRANE	1	1	0			1	1											3	0	0	0
IF/08/02	0	37	2	AIN LOUH	IFRANE	1	1	0			0											1	1	0	0	0
IF/04/39	0	37	2	AIN LOUH	IFRANE	1	1	1	0	1	1	2					1	0	2	0		1	3	1	0	0
IF/04/33	0	37	2	AIN LOUH	IFRANE	1	1	1	0	2	1	2	1	0	0	0		1	2	1	1	1	3	1	0	0
IF/03/89	0	37	2	AIN LOUH	IFRANE	1	1	0	1	1	0												1		0	0
IF/06/37	0	37	2	AIN LOUH	IFRANE	1	1	1	1	1	1	2	1	0	0	0	1	1	2			1			0	0
IF/01/45	0	37	2	AIN LOUH	IFRANE	1	1	0			1	2	1	0	0	0	1	0	2	1	1	0	1	1	0	0
IF/06/31	0	37	2	AIN LOUH	IFRANE	1	1	0	1	1	0												1		0	0
IF/01/06	0	37	2	AIN LOUH	IFRANE	1	1	1	1	1	1	2	1	0	1	0	1	1	1	0		0	3	1	0	0
IF/01/12	0	37	2	AIN LOUH	IFRANE	1	1	0			0											0	3		0	0
IF/03/35	0	37	2	AIN LOUH	IFRANE		1	0	1	1	0												1		0	0
IF/06/91	0	37	2	AIN LOUH	IFRANE	1	1	0		2	0												3		0	0
IF/03/144	0	37	2	AIN LOUH	IFRANE	1	1	0	1	1	0												1		0	0
IF/05/46	0	37	2	AIN LOUH	IFRANE	1	1	1	1	1	1	2	1	0	0	0	1	0	2	0		1	2	1	0	0
IF/05/14	0	37	2	AIN LOUH	IFRANE	1	0	0	1	1	1	1	1	0	0	0	1	0	2	1	1	1	1		0	0
IF/03/143	0	37	2	AIN LOUH	IFRANE	2	1	0	1	1	0												1		0	0
IF/09/66	0	37	2	AIN LOUH	IFRANE	1	1	1	1	1	1	1	1	0	0	0	1	0	2	0		1	3	1	0	0
IF/01/139	0	37	2	AIN LOUH	IFRANE	1	1	0			0											0	1		0	0
IF/01/137	0	37	2	AIN LOUH	IFRANE	1	1	1	1	1	1	3	1	0	1	0	1	0	1	0		0	3	1	0	0
IF/07/93	0	37	2	AIN LOUH	IFRANE	1	1	1		1	1		1	1	0	0	1	1	2	1	1		3	0	0	0
IF/05/02	0	37	2	AIN LOUH	IFRANE	1	1	0	1	1	0												1		0	0
IF/02/32	0	37	2	Timhdite	IFRANE	1	1	0			1	1	1	0	0	0	1	0	1	1	1	1	2	1	0	0
IF/MJ/07	0	37	2	Timhdite	IFRANE	1	1	1	1	1	1	7	1	0	0	0	1	1	2	0		0	1	1	0	0
IF/02/139	0	37	2	Timhdite	IFRANE	1	1	0			0												1	0	0	0
IF/02/72	0	37	2	Timhdite	IFRANE	1	1	1	1	1	1	2	1	0	0	0	1		2	1		0	1		0	0
IF/07/27	0	37	2	Timhdite	IFRANE	1	1	0			0											0	1	0	0	0
IF/07/08	0	37	2	Timhdite	IFRANE	1	1	0			0											0	1	0	0	0
IF/02/59	0	37	2	Timhdite	IFRANE	1	1	0			0											0	1		0	0
IF/03/118	0	37	2	Timhdite	IFRANE		1	1	1	1	0												1		0	0
IF/03/119	0	37	2	Timhdite	IFRANE		1	0			0												1		0	0
IF/03/115	0	37	2	Timhdite	IFRANE		1	0			1	1	1	0	0	0	1	0	2	1	1	1	1	1	0	0
IF/02/263	0	37	2	Timhdite	IFRANE	1	1	0			0											0	1		0	0
IF/02/331	0	37	2	Timhdite	IFRANE	1	1	0			0											0	1		0	0
IF/05/120	0	37	2	Timhdite	IFRANE	1	1	0	1	1	0												1	0	0	0
IFT/06/77	0	37	2	Timhdite	IFRANE	1	1	1	1	1	1	5	1	0	0	0	1	0	1	0		0	3	0	0	0
IFT/02/248	0	37	2	Timhdite	IFRANE	1	1	0			0											0	1		0	0
IFT/06/63	0	37	2	Timhdite	IFRANE	1	1	0	1	5	0											1	1	0	0	0
IFT/MJ/60	0	37	2	Timhdite	IFRANE	1	0	0	1	5	0											1	1		0	0
IFT/04/72	0	37	2	Timhdite	IFRANE	5	1	1	1	1	1	6	1	0	0	0	1	1	2	0		0	2	1	0	0
IFT/02/235	0	37	2	Timhdite	IFRANE	1	1	0			0												1	0	0	0
IF/03/188	0	37	2	Timhdite	IFRANE	1	1	1	1	1	1	3	1	0	0	0	1	0	2	0		1	3	1	0	0
IF/MH/15	0	38	2	Timhdite	IFRANE	1	1	0														1	1		1	1	4
IF/07/04	0	38	2	Timhdite	IFRANE	1	1	0			0											0	1	0	0	0
IF/04/152	0	38	2	Timhdite	IFRANE	3	1	1	1	1	1	5	1	0	0	0	1	1	2	0		0	2	0	0	0
IF/01/213	0	38	2	Timhdite	IFRANE	1	1	1	0	1	1	5	1	0	1	0	1	0	2	1	1	1	2	1	0	0
IF/02/265	0	38	2	Timhdite	IFRANE	2	1	0			0												1		0	0
IF/05/70	0	38	2	Timhdite	IFRANE	1	1	0	1	1	0												3		0	0
IF/04/73	0	38	2	Timhdite	IFRANE	5	1	1	1	1	1	1	1	0	0	0	0	0	2	0		0	2	0	0	0
IF/03/125	0	38	2	Timhdite	IFRANE	1	1	0			1	1	1	0	0	0	1	0	2	1	1	1	2	1	0	0
IF/01/143	0	38	2	AIN LOUH	IFRANE	1	1	0			0											1	1		0	0
IF/05/92	0	38	2	Timhdite	IFRANE	1	1	0	1	1	0												1	0	0	0
IF/MH/13	0	38	2	Timhdite	IFRANE	1	1	1	1	1	1	2	1	0	0	0	1	0	1	0		0	3	0	0	0
IF/07/03	0	38	2	Timhdite	IFRANE	2	1	0			0											1	1	0	0	0
IF/01/53	0	38	2	AIN LOUH	IFRANE	1	1	1	1	1	1	3	1	0	1	0	1	0	1	0		0	3	1	0	0
IF/05/19	0	38	2	AIN LOUH	IFRANE	1	1	1	1	1	1	3	1	0	0	0	1	1	2	1	1	1	2	1	0	0
IF/01/38	0	38	2	AIN LOUH	IFRANE	1	1	1	1	1	1	4	1	0	1	0	1	0	1	0		0	2	1	0	0
IF/02/72	0	38	2	AIN LOUH	IFRANE	1	1	0	1	5	0											1	1	0	0	0
IF/02/50	0	38	2	AIN LOUH	IFRANE	1	1	0	1	5	0											1	1	0	0	0
IF/03/27	0	38	2	AIN LOUH	IFRANE	1	1	0	1	1	1	1	1	0	0	0	0	0	2	1		1	1	1	0	0
IF/03/36	0	38	2	AIN LOUH	IFRANE		1	1	1	1	1	1	1	0	0	0	1	1	2	0		1	3	1	0	0
IF/05/45	0	38	2	AIN LOUH	IFRANE	1	1	0	1	1	0												1		0	0
IF/01/64	0	38	2	AIN LOUH	IFRANE	1	1	0			1	1	1	0	0	0	1	0	2	0		0	3	1	0	0
IF/03/81	0	38	2	AIN LOUH	IFRANE		1	0	1	1	0												1		0	0
IF/08/53	0	38	2	AIN LOUH	IFRANE	1	1	0			0											0	1	0	0	0
IF/08/50	0	38	2	AIN LOUH	IFRANE		1	0			1	2	1	0	0	0	1	0	2	0		0	3	0	0	0
IF/01/125	0	38	2	AIN LOUH	IFRANE	1	1	0			0											0	1		0	0
IF/06/03	0	38	2	AIN LOUH	IFRANE	1	1	0	1	1	0											1	3		0	0
IF/04/15	0	38	2	AIN LOUH	IFRANE	1	1	0			1	1	1	0	0	0	1	0	1	0		1	3	1	0	0
IF/08/44	0	38	2	AIN LOUH	IFRANE	1	1	1	1	1	1	10	1	0	0	0	1	0	2	0		1	2	0	0	0
IF/06/76	0	38	2	AIN LOUH	IFRANE	1	1	1	1	1	1	2	1	0	0	0	1	1	2	0		1	3	1	0	0
IF/06/67	0	38	2	AIN LOUH	IFRANE	1	1	1	1	1	1	2	1	0	0	0	1	1	2			1	3	1	0	0
IF/03/112	0	38	2	AIN LOUH	IFRANE	1	1	1	1	1	1	3	1	0	0	0	1	1	2	0		1	1	1	0	0
IF/06/115	0	38	2	AIN LOUH	IFRANE	1	1	0		1	0												1		0	0
IF/09/61	0	38	2	AIN LOUH	IFRANE	1	1	0			0											0	1	0	0	0
IF/06/98	0	38	2	AIN LOUH	IFRANE	1	1	0		1	0												1		0	0
IF/04/48	0	38	2	AIN LOUH	IFRANE	1	1	0			0												1	1	0	0
IF/09/93	0	38	2	AIN LOUH	IFRANE	1	1	1	1	1	1	2	1	0	0	0	0	0	2	0		0	3	0	0	0
IF/06/79	0	38	2	AIN LOUH	IFRANE	5	0	0		1	0												1		0	0
IF/09/76	0	38	2	AIN LOUH	IFRANE	1	1	0			0											0	1		0	0
IF/09/91	0	38	2	AIN LOUH	IFRANE	1	1	0			0											0	1		0	0
IF/05	0	38	2	AIN LOUH	IFRANE	1	1	1	1	1	1	2	1	0	0	0	1	0	2	1	1	1	1	1	0	0
IF/06/109	0	38	2	AIN LOUH	IFRANE	1	1	1	1	2	1	2	1	0	0	0	1	0	2	0		1	3	1	0	0
IF/01/221	0	38	2	AIN LOUH	IFRANE	1	1	0			0											0	1		0	0
IF/05/50	0	38	2	Timhdite	IFRANE	1	1	0		1	0												1	0	0	0
IF/06/16	0	38	2	Timhdite	IFRANE	1	1	0	1	5	0											1			0	0
IF/06/21	0	38	2	Timhdite	IFRANE	2	1	0	1	5	1	1	1	0	0	0	0	0	2	0		1	2	0	0	0
IF/02/41	0	38	2	Timhdite	IFRANE	1	1	1	1	1	1	5	1	1	0	0	0	1	2	1	1	0	3	1	0	0
IF/01/94	0	38	2	Timhdite	IFRANE	1	1	0			0												1	0	0	0
IF/01/63	0	38	2	Timhdite	IFRANE	1	1	1	0	2	1	1	1	0	0	0	1	0	2	1	1	1	2	1	0	0
IF/02/142	0	38	2	Timhdite	IFRANE	1	1	0			0												1	0	0	0
IF/MH/21	0	38	2	Timhdite	IFRANE		1	0	0		0											1	1		0	0
IF/05/08	0	38	2	Timhdite	IFRANE	1	1	0		2	0											0	1		0	0
IF/MJ/22	0	38	2	Timhdite	IFRANE	1	1	0	1	1	1	1	1	0	0	0	1	0	2	1		1	2	1	0	0
IFT/03/109	0	38	2	Timhdite	IFRANE	1	1	1	1	1	1	5	1	0	0	0	1	0	2	0		1	2	1	0	0
IFT/01/125	0	38	2	Timhdite	IFRANE	1	1	0			0											1	1		0	0
IFT/03/137	0	38	2	Timhdite	IFRANE	1	1	0			0												1		0	0
IFT/05/65	0	38	2	Timhdite	IFRANE	1	1	1	1	1	1	3	1	1	0	0	1	0	2	1		1	1	0	0	0
IFT/02/159	0	38	2	Timhdite	IFRANE	1	1	0			0												1	0	0	0
IFT/02/319	0	38	2	Timhdite	IFRANE	1	1	0			0												1	0	0	0
IFT/01/181	0	38	2	Timhdite	IFRANE	1	1	0	0	4	0											1	2		0	0
IF/03/4	0	38	2	Timhdite	IFRANE	1	0	0			0											1	1		0	0
IF/04/24	0	39	2	Timhdite	IFRANE	1	1	0	1	3	0											1	1	0	1	1	1
IF/02/98	0	39	2	Timhdite	IFRANE	1	1	0			0												1		0	0
IF/MH/09	0	39	2	AIN LOUH	IFRANE	1	1	0		1	0											1	1		0	0
IF/01/114	0	39	2	AIN LOUH	IFRANE	1	1	0			0											0	1		0	0
IF/09/60	0	39	2	AIN LOUH	IFRANE	1	1	0			0											0	1		0	0
IF/05/63	0	39	2	AIN LOUH	IFRANE	1	1	0		1													1		0	0
IF/03/62	0	39	2	AIN LOUH	IFRANE		1	1	1	1	1	2	1	0	0	0	1	1	2	0		1	3	1	0	0
IF/02/77	0	39	2	AIN LOUH	IFRANE	1	1	0	1	5	0											1	1	0	0	0
IF/06/01	0	39	2	AIN LOUH	IFRANE	5	1	0	0	1	0												3		0	0
IF/01/01	0	39	2	AIN LOUH	IFRANE	1	1	1	1	1	1	4	1	0	1	0	1	0	1	1	1	0	3	1	0	0
IF/02/52	0	39	2	AIN LOUH	IFRANE	1	1	1	1	1	0											1	1	0	0	0
IF/05/03	0	39	2	AIN LOUH	IFRANE	1	1	1	1	1	1	3	1	0	0	0	1	1	2	1	1	1	1	1	0	0
IF/02/94	0	39	2	AIN LOUH	IFRANE	1	1	0	1	5	0											0	1	0	0	0
IF/03/111	0	39	2	AIN LOUH	IFRANE	1	1	0	1	1	1	2	1	0	0	0	0	0	2	0		1	1	1	0	0
IF/01/22	0	39	2	Timhdite	IFRANE	1	1	0			0											0	1		0	0
IF/05/26	0	39	2	Timhdite	IFRANE	1	1	0			0												1	0	0	0
IF/02/122	0	39	2	Timhdite	IFRANE	1	1	0		2	0											0	1	0	0	0
IF/02/85	0	39	2	Timhdite	IFRANE	1	1	0		4	0											0	1	0	0	0
IF/01/34	0	39	2	Timhdite	IFRANE	1	1	0			1	2	1	0	0	0	1	0	1			0	1	1	0	0
IF/MH/20	0	39	2	Timhdite	IFRANE		0	0	0		0											1	1		0	0
IF/03/201	0	39	2	Timhdite	IFRANE		1	0			0												1		0	0
IF/04/130	0	39	2	Timhdite	IFRANE	1	0	1	1	3	1	2	1	0	0	0	1	0	2	0		0	3	0	0	0
IFT/02/156	0	39	2	Timhdite	IFRANE	1	1	1	1	1	1	4	1	0	1	0	1	0	1	0		0	2	1	0	0
IFT/04/76	0	39	2	Timhdite	IFRANE	2	1	0	1	3	0											0	1	0	0	0
IFT/03/167	0	39	2	Timhdite	IFRANE	1	1	1	1	1	1	1	1	0	0	0	1	0	2	1	1	1	2	1	0	0
IF/03/186	0	40	2	Timhdite	IFRANE	1	1	0			1	1	1	0	0	0	1	0	2	0		1	2	1	1	1	3
IF/02/276	0	40	2	Timhdite	IFRANE	1	1	0			0												1	0	1	1	1
IF/05/55	0	40	2	Timhdite	IFRANE	1	1	0		1	0												1	0	1	1	1
IF/03/128	0	40	2	AIN LOUH	IFRANE	1	1	1	1	1	1	4	1	0	0	0	1	1	2	0		1	3	1	1	1	1
IF/02/100	0	40	2	Timhdite	IFRANE	1	1	0			0												1	0	0	0
IF/04/149	0	40	2	Timhdite	IFRANE	1	1	1	1	1	1	5	1	0	0	0	1	0	2	0		0	3	0	0	0
IF/03/228	0	40	2	Timhdite	IFRANE	1	1	0			0												1		0	0
IF/01/209	0	40	2	Timhdite	IFRANE	1	1	1	1	2	1	1	1	0	0	0	1	0	2	1		0	1	0	0	0
IF/01/219	0	40	2	Timhdite	IFRANE	1	1	0			1	1	1	0	0	0	0	0	2	0		1	1	1	0	0
IF/01/139	0	40	2	Timhdite	IFRANE	1	1	1	1	1	1	2	1	1	0	0	0	0	1	0		1	2	1	0	0
IF/05/71	0	40	2	Timhdite	IFRANE	1	1	1	1	1	1	4	1	1	0	0	1	1	2	1	1	1	1	0	0	0
IF/06/48	0	40	2	Timhdite	IFRANE	1	1	0	1	5	0											0	1		0	0
IF/01/85	0	40	2	Timhdite	IFRANE	1	1	0			0											1	1		0	0
IF/03/143	0	40	2	Timhdite	IFRANE	1	1	0			0												2		0	0
IF/02/93	0	40	2	Timhdite	IFRANE	1	1	1	1	1	1	2	1	0	1	0	1	0	1	0		0	2	1	0	0
IF/01/84	0	40	2	Timhdite	IFRANE	1	1	1	1	1	1	3	1	1	0	0	0	1	2	1	3	1	3	1	0	0
IF/05/5	0	40	2	AIN LOUH	IFRANE	3	0	1	1	1	0												1		0	0
IF/01/63	0	40	2	AIN LOUH	IFRANE	1	1	1	1	1	1	1	1	0	0	0	1	0	2	0		0	3	1	2	3
IF/02/86	0	40	2	Timhdite	IFRANE	1	1	0		1	1	1	1	0	0	0	0	0				0	1		0	0
IF/02/64	0	40	2	Timhdite	IFRANE	1	1	0			0											0	1		0	0
IF/01/220	0	40	2	Timhdite	IFRANE	1	1	1	1	1	1	1					1	0	1	1	1	0	2	1	0	0
IF/02/292	0	40	2	Timhdite	IFRANE	1	1	1	1	1	1	8					1	1	1	0		0	2	0	0	0
IF/03/51	0	40	2	AIN LOUH	IFRANE	1	1	0	1	1	0												1		0	0
IF/04/16	0	40	2	AIN LOUH	IFRANE	1	1	0			1	3	1	0	0	0	1	0	2	0		1	3	1	0	0
IF/07/09	0	40	2	AIN LOUH	IFRANE	1	1	0		1	1	1	1	0	0	0	0	0	2	0		0	1	0	0	0
IF/02/38	0	40	2	AIN LOUH	IFRANE	1	1	0	1	5	0											1	2	0	0	0
IF/08/32	0	40	2	AIN LOUH	IFRANE	1	1	0			1	1	1	0	0	0	0	0	2	0		1	2	1	0	0
IF/09/14	0	40	2	AIN LOUH	IFRANE	1	1	0			0											0	2		0	0
IF/03/24	0	40	2	AIN LOUH	IFRANE	1	1	0	1	1	0												1		0	0
IF/03/23	0	40	2	AIN LOUH	IFRANE	1	1	0	1	1	0												1		0	0
IF/07/34	0	40	2	AIN LOUH	IFRANE	1	1	0		4	0											0	1	0	0	0
IF/06/52	0	40	2	AIN LOUH	IFRANE	1	1	1	1	1	1	4	1	0	0	0	1	1	2	0		1	3	1	0	0
IF/03/68	0	40	2	AIN LOUH	IFRANE	1	1	0	1	1	0												1		0	0
IF/01/118	0	40	2	AIN LOUH	IFRANE	1	1	0			0											0	1		0	0
IF/09/12	0	40	2	AIN LOUH	IFRANE	1	1	1	1	1	1	3	1	0	0	0	1	0	2	0		1	3	1	0	0
IF/05/54	0	40	2	AIN LOUH	IFRANE	1	1	0	1	1	0												1	1	0	0
IF/09/49	0	40	2	AIN LOUH	IFRANE	1	1	0			0											0	1		0	0
IF/01/11	0	40	2	AIN LOUH	IFRANE	1	1	0			1	1	1	0	0	0	1	0	2	0		0	3	1	0	0
IF/08/21	0	40	2	AIN LOUH	IFRANE	1	1	1	1	2	1	9	1	1	0	0	1	1	2	0		1	2	1	0	0
IF/01/08	0	40	2	AIN LOUH	IFRANE	1	1	0	0		0											0	3		0	0
IF/07/11	0	40	2	AIN LOUH	IFRANE	1	1	0		1	1	1	1	0	0	0	1	1	2	0		1	3	0	0	0
IF/04/52	0	40	2	AIN LOUH	IFRANE	1	1	0	0		0											1	1	1	0	0
IF/MH/13	0	40	2	AIN LOUH	IFRANE	3	1	1	1	1	1	3	1	1	0	0	1	0	1	0		0	1		0	0
IF/04/73	0	40	2	AIN LOUH	IFRANE	1	1	0	0		0											1	3	1	0	0
IF/MH/18	0	40	2	AIN LOUH	IFRANE		1	0	1	1	1											1	3		0	0
IF/01/59	0	40	2	AIN LOUH	IFRANE	1	1	1	1	1	1	2	1	0	1	0	1	1	1	0		0	3	1	0	0
IF/04/43	0	40	2	AIN LOUH	IFRANE	1	1	0	0		0											1	1	1	0	0
IF/07/79	0	40	2	AIN LOUH	IFRANE	1	1	0		2	0											0	1	0	0	0
IF/02/76	0	40	2	AIN LOUH	IFRANE	3	1	0	1	1	0											1	2	1	0	0
IF/04/02	0	40	2	AIN LOUH	IFRANE	1	1	1	0	1	1	5	1	0	0	0	1	1	2	0		1	3	1	0	0
IF/01/14	0	40	2	AIN LOUH	IFRANE	1	1	0			1	1					1	0	2	1	1	0	3	1	0	0
IF/06/09	0	40	2	AIN LOUH	IFRANE	1	1	1	1	1	1	4	1	0	0	0	1	1	2	0		1	3	1	0	0
IF/05/10	0	40	2	AIN LOUH	IFRANE	1	1	1	1	2	1	4	1	0	0	0	1	0	2			0	2	1	0	0
IF/07/77	0	40	2	AIN LOUH	IFRANE	1	1	1		1	1	4	1	1	0	0	1		2	1	1	1	1	0	0	0
IF/09/62	0	40	2	AIN LOUH	IFRANE	1	1	0			0											0	1		0	0
IF/06/39	0	40	2	AIN LOUH	IFRANE		1	1	1	1	1	2	1	0	0	0	1	1	2	0		1	3	1	0	0
IF/04/64	0	40	2	AIN LOUH	IFRANE	1	1	0	0		0														0	0
IF/01/95	0	40	2	AIN LOUH	IFRANE	1	1	0			0											0	3		0	0
IF/05/40	0	40	2	AIN LOUH	IFRANE	1	1	0	1	1	1	1	1	0	0	0	1	1	2	0		1	3	1	0	0
IF/04/103	0	40	2	AIN LOUH	IFRANE	1	1		0	1	0											1	1	1	0	0
IF/03/91	0	40	2	AIN LOUH	IFRANE		1	0	1	1	0												1		0	0
IF/09/59	0	40	2	AIN LOUH	IFRANE	1	1	0			0											0	1	0	0	0
IF/07/135	0	40	2	AIN LOUH	IFRANE	1	1	0	1	2	0											0	1	0	0	0
IF/07/137	0	40	2	AIN LOUH	IFRANE	1	1	0	1	2	0											0	1	0	0	0
IF/03/140	0	40	2	AIN LOUH	IFRANE		1	1	1	1	1	1	1	0	0	0	1	1	2	0		1	3	1	0	0
IF/01/202	0	40	2	AIN LOUH	IFRANE	1	1	1	1	1	1	4	1	0	1	0	1	0	1	0		0	3	1	0	0
IF/03/132	0	40	2	AIN LOUH	IFRANE		1	0	1	1	0												1		0	0
IF/06/96	0	40	2	AIN LOUH	IFRANE	1	1	0	1	1	0												1		0	0
IF/05/38	0	40	2	AIN LOUH	IFRANE	1	1	1	1	1	1	3	1	0	0	0	1	0	2	0		1	2	1	0	0
IF/09/89	0	40	2	AIN LOUH	IFRANE	1	1	0			0											0	1		0	0
IF/07/140	0	40	2	AIN LOUH	IFRANE	1	1	0	1	2	0											0	1	0	0	0
IF/09/100	0	40	2	AIN LOUH	IFRANE	1	1	0			0											0	1		0	0
IF/06/102	0	40	2	AIN LOUH	IFRANE	1	1	1	1	1	1	1	1	0	0	0	1	1	2	0		1	3	1	0	0
IF/07/118	0	40	2	AIN LOUH	IFRANE	1	1	0	1	2	0											0	1	0	0	0
IF/02/93	0	40	2	AIN LOUH	IFRANE	5	1	1	1		1	1	1	0	0	0	0	0	2	0		1	3	1	0	0
IF/01/212	0	40	2	AIN LOUH	IFRANE	1	1	1	1	1	1	4	1	0	1	0	1	0	1	0		0	3	1	0	0
IF/09/67	0	40	2	AIN LOUH	IFRANE	1	1	0			0											0	3		0	0
IF/05/01	0	40	2	AIN LOUH	IFRANE	1	1	0	1	1	0												1		0	0
IF/01/101	0	40	2	Timhdite	IFRANE	1	1	1	1	1	1	4					1	1	2			1	3	1	0	0
IF/02/94	0	40	2	Timhdite	IFRANE	1	1	0			0												1	1	0	0
IF/01/23	0	40	2	Timhdite	IFRANE	1	0	1	0	2	1	7	1	0	0	0	1	0	2	0		1	3	1	0	0
IF/01/108	0	40	2	Timhdite	IFRANE	1	1	1		1	1	3	1	0	0	0	1	1	1	1			2	0	0	0
IF/02/56	0	40	2	Timhdite	IFRANE	1	1	1	1	1	1	6	1	1	0	0	0	1	2	1	1	1	1	1	0	0
IF/04/30	0	40	2	Timhdite	IFRANE	1	1	0	1	1	1	3	0	0	1	0	1	0	2	0		1	2	0	0	0
IF/01/86	0	40	2	Timhdite	IFRANE	1	1	1	0	2	1	6	1	0	1	0	1	0	2	1	1	1	2	1	0	0
IF/06/13	0	40	2	Timhdite	IFRANE	1	1	0	1	5	0												1		0	0
IF/01/64	0	40	2	Timhdite	IFRANE	1	1	0	0		0												1		0	0
IF/01/58	0	40	2	Timhdite	IFRANE	1	1	0			0											1	2		0	0
IF/01/33	0	40	2	Timhdite	IFRANE	3	1	1	0	1	1	2	1	0	0	0	1	1	1	1	1	1	3	1	0	0
IF/MJ/46	0	40	2	Timhdite	IFRANE	1	1	1	1	1	1	4	1	0	0	0	1	0	2	0		1	1	1	0	0
IF/02/289	0	40	2	Timhdite	IFRANE	1	1	1	1	1	1	4	1	0	0	0	1	0	1	1		0	1	0	0	0
IF/03/221	0	40	2	Timhdite	IFRANE	1	1	0			0											1	1		0	0
IF/02/305	0	40	2	Timhdite	IFRANE	1	1	1	1	1	1	3	1	0	1	0	1	0	1	1	1	0	2	1	0	0
IF/07/63	0	40	2	Timhdite	IFRANE	1	1	1	1	1	1	1	1	1	0	0	1	0	2	0		1	2	0	0	0
IF/02/253	0	40	2	Timhdite	IFRANE	1	1	0			0											0	1		0	0
IFT/MJ/71	0	40	2	Timhdite	IFRANE	1	1	1	1	1	1	2	1	0	0	0	1	0	2	0		1	2	0	0	0
IFT/04/89	0	40	2	Timhdite	IFRANE	3	0	1	1		1	6	1	0	0	0	1	1	2	0		1	3	1	0	0
IFT/05/104	0	40	2	Timhdite	IFRANE	1	1	1	1	1	1	2	1	1	0	0	1	1	2	1	1	1	1	0	0	0
IFT/02/273	0	40	2	Timhdite	IFRANE	1	1	0			0												1	0	0	0
IFT/05/84	0	40	2	Timhdite	IFRANE	1	1	1	1	1	1	1	1	1	0	0	0	0	2	0			1	0	0	0
IFT/02/223	0	40	2	Timhdite	IFRANE	1	1	1		1	1	3	1	0	0	0	1	0	2	1		0	2	0	0	0
IF/01/13	0	41	3	AIN LOUH	IFRANE	1	1	0			1	1	1	0	0	0	1	0	2	1	1	0	2	1	1	1	3
IF/MJ/52	0	41	3	Timhdite	IFRANE	1	1	1	1	2	1	1	1	0	0	0	1	0	2	0		1	2	1	0	0
IF/06/35	0	41	3	Timhdite	IFRANE	1	0	0	1	5	0											1	1	0	0	0
IF/03/142	0	41	3	Timhdite	IFRANE	1	1	1	1	1	1	3	1	0	0	0	1	0	2	1	1	1	2	1	0	0
IF/05/38	0	41	3	Timhdite	IFRANE	1	1	1	1	1	1	1	0	1	0	0	1	0	2	0		1	3	0	0	0
IF/01/15	0	41	3	AIN LOUH	IFRANE	1	1	1	1	1	1	4	1	0	1	0	1	0	1	1	1	0	3	1	0	0
IF/03/46	0	41	3	AIN LOUH	IFRANE	1	1	1	1	1	1	3	1	0	0	0	1	1	2	0		1	3	1	0	0
IF/01/135	0	41	3	AIN LOUH	IFRANE	1	1	1	1		1	2	1	0	1	0	1	0	1	0		0	3	1	0	0
IF/07/83	0	41	3	AIN LOUH	IFRANE	1	1	0		4	0											0	1	0	0	0
IF/06/40	0	41	3	AIN LOUH	IFRANE	1	1	1	1	1	1	2	1	0	0	0	1	1	2	0		1	3	1	0	0
IF/04/37	0	41	3	AIN LOUH	IFRANE	1	1	0	1	1	1	3	1	1	1	0	1	0	2			1	3	1	0	0
IF/06/71	0	41	3	AIN LOUH	IFRANE	1	1	1	1	1	1	1	1	0	0	0	1	1	1	0		1	3	1	0	0
IF/09/75	0	41	3	AIN LOUH	IFRANE	1	1	0			0											0	1		0	0
IF/02/102	0	41	3	AIN LOUH	IFRANE	1	0	0	1		0											0	1	0	0	0
IF/03/95	0	41	3	AIN LOUH	IFRANE		1	1	1	1	1	5	1	0	0	0	1	1	2	0		1	3	1	0	0
IF/02/131	0	41	3	Timhdite	IFRANE	1	1	1	1	1	1	1	1	0	0	0	0	0	1	0		1	2	1	0	0
IF/03/92	0	41	3	Timhdite	IFRANE		1	0			0												1		0	0
IF/01/93	0	41	3	Timhdite	IFRANE	1	1	0			0												1	0	0	0
IF/03/108	0	41	3	Timhdite	IFRANE		1	0			0												2		0	0
IF/MG/83	0	41	3	Timhdite	IFRANE		1	0	1	1	0													0	0	0
IFT/01/124	0	41	3	Timhdite	IFRANE	1	1	0			0											1	1		0	0
IFT/MJ/59	0	41	3	Timhdite	IFRANE	1	1	1	1	2	1	3	1	0	0	0	1	0	2	0		1	2	1	0	0
IFT/05/108	0	41	3	Timhdite	IFRANE	1	1	1	1	1	1	1	1	0	0	0	1	0	2	1		1	1	0	0	0
IFT/05/73	0	41	3	Timhdite	IFRANE	1	1	1	1	1	1	2	1	1	0	0	1	1	2	1		1	1	0	0	0
IFT/03/121	0	41	3	Timhdite	IFRANE	2	1	0			0												1		0	0
IFT/01/129	0	41	3	Timhdite	IFRANE	1	1	0	0	1	0												1		0	0
IF/05/72	0	42	3	Timhdite	IFRANE	1	1	1	1	1	1	2	1	1	0	0	1	0	2	1	4	1	2	0	1	1	2
IF/01/106	0	42	3	Timhdite	IFRANE	3	1	0			0											1	2		1	1	1
IF/05/53	0	42	3	Timhdite	IFRANE	1	1	0		1	0												1	0	2	3
IF/04/144	0	42	3	Timhdite	IFRANE	5	0	0	1	5	0											0	1	0	0	0
IF/04/100	0	42	3	Timhdite	IFRANE	1	1	0	1	5	0											1	1	0	0	0
IF/02/113	0	42	3	Timhdite	IFRANE	1	1	0			0											0	1	0	0	0
IF/03/37	0	42	3	AIN LOUH	IFRANE	1	1	1	1	1	1	1	1	0	0	0	1	1	2	1	1	1	3	1	0	0
IF/03/30	0	42	3	AIN LOUH	IFRANE	1	1	0	1	1	0												1		0	0
IF/07/85	0	42	3	AIN LOUH	IFRANE	1	1	0	0	2	0											0	1	0	0	0
IF/02/05	0	42	3	AIN LOUH	IFRANE	5	1	1	1	5	1	2	1	0	0	0	1	0	2	0		1	1	1	0	0
IF/06/25	0	42	3	AIN LOUH	IFRANE	1	1	1	1	1	1	2	1	0	0	0	1	1	2	0		1	3	0	0	0
IF/01/116	0	42	3	AIN LOUH	IFRANE	1	1	0			0											0	1		0	0
IF/07/82	0	42	3	AIN LOUH	IFRANE	1	1	0	1	2	0											0	1	0	0	0
IF/06/07	0	42	3	AIN LOUH	IFRANE	1	1	1	1	1	1	4	1	0	0	0	1	1	2	0		0	3	0	0	0
IF/01/144	0	42	3	AIN LOUH	IFRANE	1	1	0			0											0	2		0	0
IF/01/171	0	42	3	AIN LOUH	IFRANE	1	1	1	1	1	1	5	1	0	1	0	1	0	1	0		0	3	1	0	0
IF/06/87	0	42	3	AIN LOUH	IFRANE	1	1	0		1	0												1		0	0
IF/07/143	0	42	3	AIN LOUH	IFRANE	1	1	0	1		0											0	1	0	0	0
IF/04/55	0	42	3	Timhdite	IFRANE	3	0	1	1	1	1	5	1	1	0	0	0	1	2	0		1	3	1	0	0
IF/04/129	0	42	3	Timhdite	IFRANE	1	0	1	1	3	1	2	1	0	0	0	1	0	2	0		0	3	0	0	0
IF/MJ/64	0	42	3	Timhdite	IFRANE	1	1	1	1	1	1	4	1	0	0	0	1	0	2	0		1	2	1	0	0
IF/01/219	0	42	3	Timhdite	IFRANE	1	0	0	0		1	1	1	0	0	0	0	0	2	0		1	2	1	0	0
IFT/MJ/67	0	42	3	Timhdite	IFRANE	1	1	1	1	1	1	1	1	0	0	0	0	0	2	0		1	1	1	0	0
IFT/05/64	0	42	3	Timhdite	IFRANE	1	1	0		1	1	1	1	0	0	0	0	0	2	1		1	1	0	0	0
IFT/02/236	0	42	3	Timhdite	IFRANE	1	1	1	1	1	1	1	1	0	1	0	1	0	2	1	1	0	2	1	0	0
IFT/02/252	0	42	3	Timhdite	IFRANE	2	1	0	0		0											0	1	0	0	0
IFT/04/91	0	42	3	Timhdite	IFRANE	1	0	1	1	1	1	2	1	0	0	0	1	0	2	0		1	3	1	0	0
IF/02/40	0	42	3	Timhdite	IFRANE	1	1	1	1	1	1	6	1	0	1	0	1	0	1	1	1	1	2	1	0	0
IF/01/109	0	43	3	Timhdite	IFRANE	1	1	0			0											1	1		0	0
IF/06/30	0	43	3	AIN LOUH	IFRANE	1	1	0	1	1	0												1		0	0
IF/09/19	0	43	3	AIN LOUH	IFRANE	1	1	0			1	5	1	0	0	0	1	0	2	1	1	0	3	1	0	0
IF/04/96	0	43	3	AIN LOUH	IFRANE	1	1	0	0	1	0											1	3	1	0	0
IF/02/54	0	43	3	AIN LOUH	IFRANE	1	1	0	1	5	1	1	1	0	0	0	1	0	2	0		0	2	0	0	0
IF/04/21	0	43	3	AIN LOUH	IFRANE	1	1	0			0											1	1	1	0	0
IF/05/07	0	43	3	AIN LOUH	IFRANE	1	1	0	1		1	1	1	0	0	0	0	1	2	1	1	1	1	1	0	0
IF/02/20	0	43	3	AIN LOUH	IFRANE	1	1	0	1	2	1	1	1	0	0	0	1	1	2	0		1	3	0	0	0
IF/03/86	0	43	3	AIN LOUH	IFRANE	1	1	0	1	1	0												1		0	0
IF/03/49	0	43	3	AIN LOUH	IFRANE		1	1	1	1	1	3	1	0	0	0	1	1	2	0		1	3	1	0	0
IF/08/37	0	43	3	AIN LOUH	IFRANE	1	1	0			0											0	3	1	0	0
IF/05/07	0	43	3	AIN LOUH	IFRANE	1	1	0	1	1	0												1		0	0
IF/06/92	0	43	3	AIN LOUH	IFRANE	1	1	0		1	0												3		0	0
IF/03/107	0	43	3	AIN LOUH	IFRANE	1	1	1	1	1	1	2	1	0	0	0	1	0	2	0		1	1	1	0	0
IF/07/07	0	43	3	Timhdite	IFRANE	1	1	0			0											0	1	0	0	0
IF/07/28	0	43	3	Timhdite	IFRANE	1	1	0			0											1	1	0	0	0
IF/01/76	0	43	3	Timhdite	IFRANE	1	1	1	1	2	1	5	1	1	0	0	0	1	2	1	2	0	3	0	0	0
IF/05/03	0	43	3	Timhdite	IFRANE	1	1	1	1	1	1	3	1	0	0	0	1	0	1	1	1	0	3	0	0	0
IF/03/52	0	43	3	Timhdite	IFRANE	1	1	1	1	1	1	1	1	0	0	0	1	0	2	1	1	1	2	1	0	0
IFT/03/217	0	43	3	Timhdite	IFRANE	1	1	1	1	1	1	5	1	0	0	0	1	0	2	0		1	3	1	0	0
IFT/01/178	0	43	3	Timhdite	IFRANE	1	1	0			0											1	1		0	0
IF/02/303	0	44	3	Timhdite	IFRANE	1	1	0			0											0	1		0	0
IF/03/63	0	44	3	Timhdite	IFRANE	1	1	0			1	2	1	0	0	0	1	0	2	0		1	1	1	0	0
IF/02/26	0	44	3	Timhdite	IFRANE	1	1	1	1	2	0											0	1		0	0
IF/04/27	0	44	3	Timhdite	IFRANE	1	1	1	1	1	1	3	0	1	0	0	1	0	1	0		1	2	0	0	0
IF/09/28	0	44	3	AIN LOUH	IFRANE	1	1	0			0											0	2		0	0
IF/04/35	0	44	3	AIN LOUH	IFRANE	1	1	0			0												1	0	0	0
IF/05/22	0	44	3	AIN LOUH	IFRANE	1	1	1	1	1	1	3	1	0	0	0	1	1	2	1	1	1	2	1	0	0
IF/04/19	0	44	3	AIN LOUH	IFRANE	1	1	0			1	3	1	0	0	0	0	0	2	1	1	1	3	1	0	0
IF/01/130	0	44	3	AIN LOUH	IFRANE	1	1	1	1	1	1	1	1	0	1	0	1	0	1	0		0	3	1	0	0
IF/09/43	0	44	3	AIN LOUH	IFRANE	1	1	0			1	3	1	0	0	0	1	0	2	0		1	2	1	0	0
IF/03/66	0	44	3	AIN LOUH	IFRANE		1	0	1	1	0												1		0	0
IF/03/59	0	44	3	AIN LOUH	IFRANE	1	1	0	1	1	0												1		0	0
IF/09/17	0	44	3	AIN LOUH	IFRANE	1	1	0			0											0	1		0	0
IF/04/38	0	44	3	AIN LOUH	IFRANE	1	1	1	0	1	1	4	1	0	1	0	1	0	2	0		1	3	1	0	0
IF/08/57	0	44	3	AIN LOUH	IFRANE	1	1	1	1	1	1	7	1	0	0	0	1	0	2			1	3	1	0	0
IF/01/122	0	44	3	AIN LOUH	IFRANE	1	1	0			1	1	1	0	0	0	1	0	2	0		0	1		0	0
IF/03/04	0	44	3	AIN LOUH	IFRANE		1	0	1	1	1	1	1	0	0	0	1	0	2	0		1	1	0	0	0
IF/06/85	0	44	3	AIN LOUH	IFRANE	1	1	0	1	1	0												3		0	0
IF/05/43	0	44	3	AIN LOUH	IFRANE	1	1	0	1	1	0												1		0	0
IF/09/36	0	44	3	AIN LOUH	IFRANE	1	1	1	1	1	1	3	1	0	0	0	0	0	2	0		0	3	1	0	0
IF/02/97	0	44	3	AIN LOUH	IFRANE	1	1	1	1	1	1	3	1	0	0	0	1	1	2	0		1	2	1	0	0
IF/09/37	0	44	3	AIN LOUH	IFRANE	1	1	1	1	1	1	3	1	0	0	0	1	0	2	0		0	3	1	0	0
IF/02/83	0	44	3	AIN LOUH	IFRANE	1	1	1	1	3	1	3	1	0	0	0	0	0	2	0		0	3	0	0	0
IF/04/140	0	44	3	Timhdite	IFRANE	1	1	0	1	2	1	1	0	0	1	0	0	1	2	0		0	1	0	0	0
IF/04/31	0	44	3	Timhdite	IFRANE	1	1	1	1	4	1	1	0	1	0	0	0	0	2				2	0	0	0
IF/02/80	0	44	3	Timhdite	IFRANE	1	1	1	1	5	0											0	2	1	0	0
IF/06/40	0	44	3	Timhdite	IFRANE	1	1	0	1	2	0											0	1	0	0	0
IF/MJ/75	0	44	3	Timhdite	IFRANE	1	1	1	1	1	1	4	1	1	0	0	1	0	2	0		1	3	1	0	0
IF/MJ/66	0	44	3	Timhdite	IFRANE	1	1	1	1	1	1	3	1	1	0	0	1	0	2	0		1	2	1	0	0
IFT/04/98	0	44	3	Timhdite	IFRANE	1	0	1	1	1	1	3	1	0	0	0	1	0	2	0		1	2	0	0	0
IFT/07/49	0	44	3	Timhdite	IFRANE	1	1	0			0											0	1	0	0	0
IFT/01/212	0	44	3	Timhdite	IFRANE	1	1	0			0											1	1		0	0
IFT/03/131	0	44	3	Timhdite	IFRANE	1	1	0	0		0											0	1		0	0
IFT/02/190	0	44	3	Timhdite	IFRANE	1	1	1		1	1	2	1	0	0	0	1	0	1	1		0	2	0	0	0
IF/06/40	0	44	3	AIN LOUH	IFRANE	1	1	1	1	1	1	4	1	0	0	0	1	0	2	0		1	3	1	0	0
IF/MJ/53	0	45	3	Timhdite	IFRANE	1	1	1	1	1	1	4	1	0	0	0	1	0	2			0	2	1	1	1	1
IF/03/3	0	45	3	AIN LOUH	IFRANE	1	1	1	1	1	1	4	1	0	0	0	0	1	2	0		1	3	1	1	1	1
IF/02/318	0	45	3	Timhdite	IFRANE	1	1	1	1	1	0												1	0	0	0
IF/02/308	0	45	3	Timhdite	IFRANE	1	1	0	0														1	0	0	0
IF/01/169	0	45	3	Timhdite	IFRANE	1	1	1	1	1	1	4	1	1	0	0	1	0	2	1	1	1	2		0	0
IF/04/85	0	45	3	Timhdite	IFRANE	1	0	0	1	3	1	1	0	1	1	0	0	0	2	0		1	2	0	0	0
IF/02/154	0	45	3	Timhdite	IFRANE	1	1	0			0											0	1		0	0
IF/07/35	0	45	3	Timhdite	IFRANE	1	1	0			1	1	1	0	0	0	1	0	2	0		0	2	1	0	0
IF/01/105	0	45	3	Timhdite	IFRANE	1	1	0			0											1	1		0	0
IF/01/102	0	45	3	Timhdite	IFRANE	1	1	0			0											0	1	0	0	0
IF/02/73	0	45	3	Timhdite	IFRANE	1	1	1		4		6	1	0	0	0	0	0	2			0	1		0	0
IF/05/07	0	45	3	Timhdite	IFRANE	1	0	1	1	1	1	1	1	1	0	0	1	0	2	0		1	1	0	0	0
IF/03/16	0	45	3	AIN LOUH	IFRANE	1	1	1	1	1	1	7	1	0	0	0	1	0	2	0		1	3	1	0	0
IF/04/42	0	45	3	AIN LOUH	IFRANE	1	1	0	0		0											1	3		0	0
IF/04/53	0	45	3	AIN LOUH	IFRANE	1	1	0	0		0											1	1	1	0	0
IF/01/32	0	45	3	AIN LOUH	IFRANE	1	1	1	1	1	1	1	1	0	1	0	1	0	1	1	1	0	3	1	0	0
IF/07/29	0	45	3	AIN LOUH	IFRANE	1	1			4	0											1	1	0	0	0
IF/03/38	0	45	3	AIN LOUH	IFRANE		1	1	1	1	0												3		0	0
IF/08/29	0	45	3	AIN LOUH	IFRANE	1	1	1	1	1	1	2	1	1	0	0	1	1	2	0		1	2	1	0	0
IF/04/145	0	45	3	AIN LOUH	IFRANE	1	1	1	0	1	1	1	1	0	0	0	1	0	2	0		1	3	1	0	0
IF/07/114	0	45	3	AIN LOUH	IFRANE	1	1	0	1	1	0											0	1	0	0	0
IF/06/83	0	45	3	AIN LOUH	IFRANE	1	1	1	1	2	0												1		0	0
IF/01/217	0	45	3	AIN LOUH	IFRANE	1	1	0		1	0		1	0	0	0			2			0	1		0	0
IF/02/101	0	45	3	AIN LOUH	IFRANE	1	1	1	1	1	0	6	1	0	0	0	1	0	2	0		0	2	1	0	0
IF/03/22	0	45	3	Timhdite	IFRANE		1	0			1	2	1	0	0	0	0	0	2		1	0	2	1	0	0
IF/05/16	0	45	3	Timhdite	IFRANE	1	1	0		1	0												1	0	0	0
IF/03/82	0	45	3	Timhdite	IFRANE		1	0			0												1		0	0
IF/01/71	0	45	3	Timhdite	IFRANE	1	1	1	1	1	1	1	0	1	0	0	0	1	2			0	1	0	0	0
IF/03/42	0	45	3	Timhdite	IFRANE	1	1	0			1	1	1	0	0	0	0	0	2	1	1	0	3	1	0	0
IF/01/73	0	45	3	Timhdite	IFRANE	1	1	0			0											1	1		0	0
IF/02/102	0	45	3	Timhdite	IFRANE	1	1	0			1	1	1	0	0	0	1	0	2	1	1	0	1	1	0	0
IF/01/205	0	45	3	Timhdite	IFRANE	1	1	1	1	1	1	1	0	1	0	0	0	1	2	1	3	1	1	1	0	0
IF/01/202	0	45	3	Timhdite	IFRANE	1	1	1	1	1	1	3	1	1	0	0	0	1	2	0		0	1	0	0	0
IF/02/255	0	45	3	Timhdite	IFRANE	1	1	1	1	1	1	1					1	0	2	0		0	1	1	0	0
IFT/03/112	0	45	3	Timhdite	IFRANE	1	1	1	1	1	1	5	1	0	0	0	1	0	2	0		1	2	1	0	0
IFT/02/234	0	45	3	Timhdite	IFRANE	1	1	1	1	1	1	4	1	0	1	0	1	0	1	1	1	0	3	1	0	0
IFT/01/145	0	45	3	Timhdite	IFRANE	5	1	1	1	1	1	2	1	0	1	0	1	0	1	1	1	1	2	1	0	0
IFT/01/200	0	45	3	Timhdite	IFRANE	1	1	1	0	1	1	4	1	0	1	0	1	0	2	1	1	1	2	1	0	0
IFT/01/191	0	45	3	Timhdite	IFRANE	1	1	1	0	1	1	8	1	0	1	0	1	0	2	0		1	Lac	1	0	0
IFT/03/93	0	45	3	Timhdite	IFRANE	1	1	0			0												1		0	0
IFT/03/179	0	45	3	Timhdite	IFRANE	1	1	1	1		1	2	1	0	1	0	1	0	1	0			2	1	0	0
IF/05/05	0	45	3	Timhdite	IFRANE	1	1	0		1	0											1	1	0	0	0
IF/05/04	0	45	3	Timhdite	IFRANE	1	1	1	1	1	0											1	2	1	0	0
IF/MH/1	0	46	3	AIN LOUH	IFRANE	1	1	0	1		1	2	1	0	0	0	1	0	2	1	1	1	1	1	1	1	1
IF/02/84	0	46	3	Timhdite	IFRANE	1	1	0			1	1	1	0	0	0	0	0	2	1	1	0	1	1	0	0
IF/MG/74	0	46	3	Timhdite	IFRANE	1	1	0	1	1	0												1	0	0	0
IF/05/79	0	46	3	Timhdite	IFRANE	1	1	0	1	1	0												1		0	0
IF/04/90	0	46	3	Timhdite	IFRANE	1	1	0	1	1												0	1	0	0	0
IF/03/158	0	46	3	Timhdite	IFRANE	1	1	0			1	2	1	0	0	0	1	0	2	0		1	2	1	0	0
IF/02/55	0	46	3	Timhdite	IFRANE	1	1	1	0		1	1	1	0	0	0	1	0	2			1	2	1	0	0
IF/01/80	0	46	3	Timhdite	IFRANE	1	1	1	0	1	1	2	1	0	0	0	1	0	1	0		1	1	1	0	0
IF/02/200	0	46	3	Timhdite	IFRANE	1	1	0			0												1	1	0	0
IF/03/14	0	46	3	AIN LOUH	IFRANE	1	1	1	1	1	1	4	1	0	0	0	1	0	2	0		1	3	1	0	0
IF/09/01	0	46	3	AIN LOUH	IFRANE	1	1	0	0		1	2	1	0	0	0	1	0	2	0		0	3	1	0	0
IF/05/61	0	46	3	AIN LOUH	IFRANE	1	1	0	1	1	0												1		0	0
IF/02/11	0	46	3	AIN LOUH	IFRANE	1	1	0	1	1	1	1	1	0	0	0	1	0	2	0		1	2	0	0	0
IF/08/42	0	46	3	AIN LOUH	IFRANE	1	1	0			0											1	1	0	0	0
IF/02/57	0	46	3	AIN LOUH	IFRANE	1	1	1	1	2	1	2	1	0	0	0	1	0	2	0		2	1	0	0	0
IF/07/17	0	46	3	AIN LOUH	IFRANE	1	1	0		1	1	1	1	0	0	0	1	0	2	0		0	1	0	0	0
IF/05/60	0	46	3	AIN LOUH	IFRANE	1	1	0	1	1	0												1		0	0
IF/07/24	0	46	3	AIN LOUH	IFRANE	1	1	0		2	0											1	1	0	0	0
IF/03/79	0	46	3	AIN LOUH	IFRANE		1	0	1	1	0												1		0	0
IF/04/41	0	46	3	AIN LOUH	IFRANE	1	1	0	0		0											1	3	1	0	0
IF/04/05	0	46	3	AIN LOUH	IFRANE	1	1	1		1	1	2	1	0	0	0	1	1	2	1		1	3	1	0	0
IF/05/55	0	46	3	AIN LOUH	IFRANE	1	0	1															1		0	0
IF/04/60	0	46	3	AIN LOUH	IFRANE	1	1	0	0		0											1	1	1	0	0
IF/09/97	0	46	3	AIN LOUH	IFRANE	1	1	0			0											0	3		0	0
IF/05/12	0	46	3	AIN LOUH	IFRANE	1	1	1	1	1	1	5	1	0	0	0	1	1	2	0		1	2	1	0	0
IF/09/92	0	46	3	AIN LOUH	IFRANE	1	1	0			0											0	1		0	0
IF/04/157	0	46	3	AIN LOUH	IFRANE	1	1	0			0											1	1	1	0	0
IF/06/107	0	46	3	AIN LOUH	IFRANE	5	1	0	0	1	0												1		0	0
IF/02/58	0	46	3	Timhdite	IFRANE	1	1	0		2	0											0	1		0	0
IF/01/65	0	46	3	Timhdite	IFRANE	1	1	1	0	1	1	3	1	0	0	0	1	0	1	0		1	2	1	0	0
IF/01/83	0	46	3	Timhdite	IFRANE	1	1	0			0											1	1		0	0
IF/01/227	0	46	3	Timhdite	IFRANE	1	1	0			0											1	1		0	0
IF/03/186	0	46	3	Timhdite	IFRANE	1	1	0			0											0	1		0	0
IFT/02/329	0	46	3	Timhdite	IFRANE	1	1	0			0											0	1		0	0
IFT/02/201	0	46	3	Timhdite	IFRANE	1	1	1	1	1	1	2	1	0	1	0	1	0	1	1		0	2	1	0	0
IFT/02/174	0	46	3	Timhdite	IFRANE	1	1	1	1	1	1	5	1	0	1	0	1	1	1	1	1		3	1	0	0
IFT/04/77	0	46	3	Timhdite	IFRANE	1	1	0	1	2	1	2	1	0	0	0	1	0	2	0		1	2	0	0	0
IFT/02/171	0	46	3	Timhdite	IFRANE	1	1	0			0											0	2	1	0	0
IF/01/50	0	47	3	Timhdite	IFRANE	1	1	1	0	4	1	7	1	0	1	0	1	0	2	0		1	3	1	0	0
IF/02/313	0	47	3	Timhdite	IFRANE	1	1	1	1	1	1	3					1	1	1	1			1	0	0	0
IF/03/162	0	47	3	Timhdite	IFRANE	1	1	1	1	1	1	5	1	0	0	0	1	0	2	0		1	3	1	0	0
IF/01/76	0	47	3	AIN LOUH	IFRANE	1	1	0			0											0	1	1	0	0
IF/05/18	0	47	3	AIN LOUH	IFRANE	1	1	1	1	1	0												1		0	0
IF/02/16	0	47	3	AIN LOUH	IFRANE	1	1	0	1	1	1	4	1	0	0	0	1	0	2	0		0	3	1	0	0
IF/09/51	0	47	3	AIN LOUH	IFRANE	1	1	1	1	1	1	1	1	0	0	0	1	0	2	1	1	1	1	1	0	0
IF/09/15	0	47	3	AIN LOUH	IFRANE	1	1	1	1	1	1	5	1	0	0	0	1	0	2	0		1	3	1	0	0
IF/MH/12	0	47	3	AIN LOUH	IFRANE		1	0		1	0											1	1		0	0
IF/02/53	0	47	3	AIN LOUH	IFRANE		1	1	1	1	0											1	1	0	0	0
IF/04/32	0	47	3	AIN LOUH	IFRANE	1	1	0	0		0											1	1	1	0	0
IF/06/86	0	47	3	AIN LOUH	IFRANE	1	1	1	1	2	1	8	1	0	0	0	1	1	2			1	3		0	0
IF/02/91	0	47	3	AIN LOUH	IFRANE	1	0	0	1		1	3	1	0	0	0	1	0	2	0		1	3	0	0	0
IF/06/103	0	47	3	AIN LOUH	IFRANE	1	1	0	1	2	0												1		0	0
IF/02/120	0	47	3	AIN LOUH	IFRANE	1	1	0	1	5	0											1	1	0	0	0
IF/02/92	0	47	3	AIN LOUH	IFRANE	2	1	1	1	5	1	2	1	0	0	0	1	1	2	0			3	0	0	0
IF/02/131	0	47	3	AIN LOUH	IFRANE		1	0	1	1	0											1	1	0	0	0
IF/02/147	0	47	3	Timhdite	IFRANE	1	1	0			0											0	1		0	0
IF/05/24	0	47	3	Timhdite	IFRANE	1	1	0			0												1	0	0	0
IFT/02/211	0	47	3	Timhdite	IFRANE	1	1	0			0											0	1		0	0
IFT/03/133	0	47	3	Timhdite	IFRANE	1	1	1	0		0											1	1		0	0
IFT/04/65	0	47	3	Timhdite	IFRANE	1	1	1	1	1	1	3	1	1	0	0	1	0	2	0		0	2	1	0	0
IFT/03/135	0	47	3	Timhdite	IFRANE	1	1	0			0												2		0	0
IF/01/231	0	48	3	Timhdite	IFRANE	1	1	1	0	1	1	1	0	1	0	0	1	0	2	1		1	1	1	0	0
IF/03/20	0	48	3	AIN LOUH	IFRANE	1	1	1	1	1	1	4	1	0	0	0	1	0	2	0		1	3	1	2	3
IF/02/51	0	48	3	AIN LOUH	IFRANE	1	1	0	1	3	1	1	1	0	0	0	1	0	2	0		0	2	0	0	0
IF/03/33	0	48	3	AIN LOUH	IFRANE	1	1	1	1	1	1	2	1	0	0	0	1	1	2			0	3	1	0	0
IF/05/52	0	48	3	AIN LOUH	IFRANE	1	1	0	1	1															0	0
IF/09/47	0	48	3	AIN LOUH	IFRANE	1	1	0			0											0	1		0	0
IF/03/21	0	48	3	AIN LOUH	IFRANE	1	1	1	1	1	1	7	1	0	0	0	1	0	2	0		1	3	1	0	0
IF/09/18	0	48	3	AIN LOUH	IFRANE	1	1	1	1	1	1	3	1	0	0	0	1	0	2	0		1	3	1	0	0
IF/02/75	0	48	3	AIN LOUH	IFRANE	1	1	1	1	5	0											1	1	0	0	0
IF/01/40	0	48	3	AIN LOUH	IFRANE	1	1	0			0											0	1		0	0
IF/05/11	0	48	3	AIN LOUH	IFRANE	1	1	1	1	1	1	4	1	0	0	0	0	0	2	1	1	1	1	1	0	0
IF/08/32	0	48	3	AIN LOUH	IFRANE	1	1	0			0											1	3	1	0	0
IF/07/89	0	48	3	AIN LOUH	IFRANE	1	1	0	1	1	1	1					1	0	2	0		1	1	0	0	0
IF/07/129	0	48	3	AIN LOUH	IFRANE	5	1	0	1	1	1	1	1	0	0	0	1	0	2	1	1	1	1	0	0	0
IF/02/116	0	48	3	AIN LOUH	IFRANE	1	1	1	1	1	1	4	1	0	0	0	1	0	2	0		1	3	1	0	0
IF/06/108	0	48	3	AIN LOUH	IFRANE	1	1	1	1	1	1	1	1	0	0	0	0	0	2	0			1	0	0	0
IF/01/155	0	48	3	AIN LOUH	IFRANE	2	1	0			0											0	1		0	0
IF/03/145	0	48	3	AIN LOUH	IFRANE	1	1	0	1	1	0												1		0	0
IF/05/15	0	48	3	AIN LOUH	IFRANE	1	1	0	1	1	1	1	1	0	0	0	0	0	2	0		0	1		0	0
IF/06/110	0	48	3	AIN LOUH	IFRANE	1	1	0	1	1	0												1		0	0
IF/07/95	0	48	3	AIN LOUH	IFRANE	1	1	1	1	1	1	4	1	1	0	0	1	0	2	0		1	1	0	0	0
IF/05/33	0	48	3	Timhdite	IFRANE	1	1	1	1	1	1	3	1	1	0	0	0	1	1	1	1	1	1	0	0	0
IF/02/77	0	48	3	Timhdite	IFRANE	1	1	0			0											0	1		0	0
IF/03/51	0	48	3	Timhdite	IFRANE	1	1	1	1	1	1	3	1	0	0	0	1	0	2	1	1	0	3	1	0	0
IF/03/57	0	48	3	Timhdite	IFRANE		1	1	1	1	1	3	1	0	0	0	1	0	2	1	1	1	3	1	0	0
IF/05/35	0	48	3	Timhdite	IFRANE	1	1	1	1	1	1	1	1	1	0	0	1	0	1	1	1	1	1	0	0	0
IF/01/51	0	48	3	Timhdite	IFRANE	1	1	0			0											1	1		0	0
IF/MJ/20	0	48	3	Timhdite	IFRANE	1	1	1	1	1	1	3	1	0	0	0	1	0	2	0		1	1	1	0	0
IF/07/47	0	48	3	Timhdite	IFRANE	1	1	0			0											0	1	0	0	0
IF/07/65	0	48	3	Timhdite	IFRANE	1	1	1	1	1	1	2	1	1	0	0	1	0	2	0		0	2	1	0	0
IF/05/119	0	48	3	Timhdite	IFRANE	1	1	1	1	1	1	3	1	1	0	0	1	0	2	1		1	3		0	0
IFT/01/166	0	48	3	Timhdite	IFRANE	1	1	1	1	4	1	2	1	1	0	0	1	0	2	0		0			0	0
IFT/02/213	0	48	3	Timhdite	IFRANE	1	1	0			0											0	1		0	0
IFT/01/121	0	48	3	Timhdite	IFRANE	1	1	0			0											1	2	1	0	0
IFT/03/127	0	48	3	Timhdite	IFRANE	1	1	0			0												1		0	0
IFT/03/138	0	48	3	Timhdite	IFRANE	1	1	1	1	1	1	4	1	0	0	0	1	0	2	0		1	3	1	0	0
IFT/02/298	0	48	3	Timhdite	IFRANE	1	1	1	1	1	0												1	0	0	0
IFT/06/58	0	48	3	Timhdite	IFRANE	1	1	0	1	5	0											1	1	0	0	0
IFT/01/164	0	48	3	Timhdite	IFRANE	1	1	1	0	1	1	4	1	0	1	0	1	0	2	0		1	3	1	0	0
IF/04/05	0	48	3	Timhdite	IFRANE	1	1	1		2	1	6	1	0	0	0	1	0	2	0		1	3	1	0	0
IF/01/77	0	49	3	Timhdite	IFRANE	5	1	0	0		0												1		1	1	1
IF/08/36	0	49	3	AIN LOUH	IFRANE	1	1	1	1	2	1	1	1	0	0	0	0	0	2			1	3	1	0	0
IF/07/73	0	49	3	AIN LOUH	IFRANE	1	1	0		4	0											0	1	0	0	0
IF/07/69	0	49	3	AIN LOUH	IFRANE	1	1	0			0											0	1	0	0	0
IF/03/74	0	49	3	AIN LOUH	IFRANE	1	1	0	1	1	0											1	1		0	0
IF/01/09	0	49	3	AIN LOUH	IFRANE	1	1	0			0											0	3		0	0
IF/01/216	0	49	3	AIN LOUH	IFRANE	1	1	0			0											0	1		0	0
IF/04/121	0	49	3	AIN LOUH	IFRANE	1	1	1	0	1	1	4	1	0	0	0	0	0	2	1	1	1	3	1	0	0
IF/03/134	0	49	3	AIN LOUH	IFRANE		1	0	1	1	1	4	1	0	0	0	1	1	2	0		0	1	1	0	0
IF/09/27	0	49	3	AIN LOUH	IFRANE	5	1	0			0											1	1	0	0	0
IF/04/37	0	49	3	Timhdite	IFRANE	1	0	1	1	1	1	1	0	1	0	0	0	0	2	0		1	2	0	0	0
IF/02/109	0	49	3	Timhdite	IFRANE	1	1	1	1	2	1	2					0	0	1	1		0	1	0	0	0
IF/01/114	0	49	3	Timhdite	IFRANE	1	1	0			1	1	1	0	0	0	1	0	2	0		1	1	1	0	0
IF/07/73	0	49	3	Timhdite	IFRANE	1	1	0			0											1	1	0	0	0
IF/04/63	0	50	3	Timhdite	IFRANE	1	1	1	1	1	1	4	1	1	0	0	1	1	2			1	2	1	1	1	1
IF/06/27	0	50	3	Timhdite	IFRANE	1	1	1	1	5	1	2	1	1	0	0	1	1	2	1		1	1	0	1	1	3
IF/03/168	0	50	3	Timhdite	IFRANE	1	1	1	1	1	1	2	1	0	0	0	1	0	2	1	1	1	2	1	0	0
IF/06/66	0	50	3	Timhdite	IFRANE	1	1	1	1	1	1	4	0	1	0	0	1	0	1	0		1	2	0	0	0
IF/02/224	0	50	3	Timhdite	IFRANE	1	1	1	1	1	1	2					1	0	2	1		0	2	0	0	0
IF/02/181	0	50	3	Timhdite	IFRANE	1	1	1	0		1	1	1	0	0	0	0	0	2	1	2	1	1	1	0	0
IF/06/65	0	50	3	Timhdite	IFRANE	1	1	0	1	5	0											0	1	0	0	0
IF/02/148	0	50	3	Timhdite	IFRANE	1	1	0			0											0	1		0	0
IF/02/198	0	50	3	Timhdite	IFRANE	1	1	0			1	2	1	0	0	0	1	1	2	1	1	0	3	1	0	0
IF/01/56	0	50	3	Timhdite	IFRANE	1	1	0			0											0	1		0	0
IF/06/04	0	50	3	Timhdite	IFRANE	1	1	1	1	1	1	2	1	0	0	0	1	0	1	0		1	3	0	0	0
IF/01/107	0	50	3	AIN LOUH	IFRANE	1	1	0			0											0	1		0	0
IF/07/86	0	50	3	AIN LOUH	IFRANE	1	1	1	0	4	0											0	1	0	0	0
IF/04/20	0	50	3	AIN LOUH	IFRANE	1	0	0			0											1	1	1	0	0
IF/07/16	0	50	3	AIN LOUH	IFRANE	1	1	1		1	1	1	1	1	0	0	1	1	2	0		1	3	0	0	0
IF/02/49	0	50	3	AIN LOUH	IFRANE	1	1	0	1	1	1	1	1	0	0	0	1	0	2	0		1	1	0	0	0
IF/07/10	0	50	3	AIN LOUH	IFRANE	1	1	1		1	1	3	1	1	0	0	1	1	2			1	3	0	0	0
IF/04/86	0	50	3	AIN LOUH	IFRANE	1	1	0	0		0											1	1	1	0	0
IF/08/38	0	50	3	AIN LOUH	IFRANE	1	1	0			1	4	1	0	0	0	1	1	2	0		1	3	0	0	0
IF/04/45	0	50	3	AIN LOUH	IFRANE	1	1	1	0	1	1	7	1	0	1	0	1	0	2	0		1	3	1	0	0
IF/08/17	0	50	3	AIN LOUH	IFRANE	1	1	1	1	1	1	5	1	1	0	0						1	3	1	0	0
IF/04/44	0	50	3	AIN LOUH	IFRANE	1	1	0	0		1	3	1	0	0	0	1	0	2	0		1	3	1	0	0
IF/MH/17	0	50	3	AIN LOUH	IFRANE		1	0	1	1	0											1	1		0	0
IF/05/25	0	50	3	AIN LOUH	IFRANE	1	1	1	1	1	1	3	1	0	0	0	1	1	2	0		1	3	1	0	0
IF/07/87	0	50	3	AIN LOUH	IFRANE	1	1		1	2	0											0	1	0	0	0
IF/03/110	0	50	3	AIN LOUH	IFRANE	1	1	0	1	1	0												1		0	0
IF/09/86	0	50	3	AIN LOUH	IFRANE	1	1	0			0											0	1		0	0
IF/03/133	0	50	3	AIN LOUH	IFRANE	1	1	1	1	1	1	4	1	0	0	0	1	1	2	0		1	3	1	0	0
IF/09/30	0	50	3	AIN LOUH	IFRANE		1	0			0											1	3	1	0	0
IF/09/87	0	50	3	AIN LOUH	IFRANE	1	1	1	1	1		2	1	0	0	0	1	0	2	0		0	1	0	0	0
IF/09/98	0	50	3	AIN LOUH	IFRANE	1	1	1	1	1	1	6	1	0	0	0	1	0	2			0	3	1	0	0
IF/01/222	0	50	3	AIN LOUH	IFRANE	1	1	0			0											0	1		0	0
IF/05/26	0	50	3	AIN LOUH	IFRANE	1	0	1	1	1	1	7	1	0	0	0	1	0	2	1	1	1	2	1	0	0
IF/01/173	0	50	3	AIN LOUH	IFRANE	1	1	1	1	1	1	6	1	0	1	0	1	0	1	0		0	2	1	0	0
IF/03/141	0	50	3	AIN LOUH	IFRANE	1	1	0	1	1	0												1		0	0
IF/02/111	0	50	3	AIN LOUH	IFRANE	1	1	1	1	1	1	1	1	0	0	0	1	0	2	0		1	2	0	0	0
IF/04/39	0	50	3	Timhdite	IFRANE	1	1	0	1		1		1	0	0	0	0	0	2			0	1	0	0	0
IF/05/46	0	50	3	Timhdite	IFRANE		1	0		1	0												1	0	0	0
IF/03/01	0	50	3	Timhdite	IFRANE	1	1	1	1	1	1	2	1	0	0	0	1	1	2	0		1	3	1	0	0
IF/MJ/36	0	50	3	Timhdite	IFRANE	1	1	1	1	2	1	1	1	0	0	0	1	0	2	0		1	1	0	0	0
IF/01/60	0	50	3	Timhdite	IFRANE	1	1	0	0	1	0												1		0	0
IF/02/95	0	50	3	Timhdite	IFRANE	1	1	0			0											0	1	0	0	0
IF/02/08	0	50	3	Timhdite	IFRANE	1	1	0	0	2	0											1	1	0	0	0
IF/06/22	0	50	3	Timhdite	IFRANE	1	1	0	1	5	1	1	1	0	0	0	0	0	2	0		0	2	0	0	0
IF/01/115	0	50	3	Timhdite	IFRANE	1	1	0			0											0	2		0	0
IF/03/104	0	50	3	Timhdite	IFRANE		1	0			0												1		0	0
IF/05/44	0	50	3	Timhdite	IFRANE	1	1	0		1	0												1	0	0	0
IF/01/113	0	50	3	Timhdite	IFRANE	1	1	1	0	5	1	4	1	0	0	0	1	0	2	1	1	1	3	1	0	0
IF/02/78	0	50	3	Timhdite	IFRANE	1	1	1	1	1	1	3	1	0	0	0	1		2	1		0	1		0	0
IF/01/25	0	50	3	Timhdite	IFRANE	1	1	1	0	1	1	3	1	0	0	0	1	0	1	0		1	3	1	0	0
IF/04/62	0	50	3	Timhdite	IFRANE	3	1	1	1	1	1	4	1	1	0	0	1	0	2	0		1	3	0	0	0
IF/02/283	0	50	3	Timhdite	IFRANE	1	1	0			0												1	0	0	0
IF/04/136	0	50	3	Timhdite	IFRANE		1	1	1	4	1	6	1	1	0	0	1	0	2	0		1	3	0	0	0
IF/04/145	0	50	3	Timhdite	IFRANE	1	1	0	1	1	0											1	1	0	0	0
IF/04/142	0	50	3	Timhdite	IFRANE	1	0	0	1	1	0											1	2	0	0	0
IF/03/223	0	50	3	Timhdite	IFRANE	1	1	1	1	1	1	1	1	0	0	0	1	0	2	1	1	1	2	1	0	0
IF/02/281	0	50	3	Timhdite	IFRANE		1	0			0												1	0	0	0
IFT/01/244	0	50	3	Timhdite	IFRANE	1	1	0	0	1	0											0	1		0	0
IFT/06/74	0	50	3	Timhdite	IFRANE	1	1	0	1	5	1	2	1	0	0	0	1	0	2	0		0	2	0	0	0
IFT/04/147	0	50	3	Timhdite	IFRANE	1	1	1	1	3	1	2	1	0	0	0	1	0	2	0		1	3	0	0	0
IFT/03/150	0	50	3	Timhdite	IFRANE	1	1	1	1	1	1	5	1	0	1	0	1	0	2	0		1	2	1	0	0
IFT/04/148	0	50	3	Timhdite	IFRANE	1	1	1	1	5	1	2	1	1	0	0	1	0	2	0		0	2	0	0	0
IFT/06/51	0	50	3	Timhdite	IFRANE	1	0	1	1	5	0											1	2	0	0	0
IFT/01/130	0	50	3	Timhdite	IFRANE	1	1	1	1	5	1	3					1	0	2	0			1	1	0	0
IFT/02/193	0	50	3	Timhdite	IFRANE	1	1	1		1	1	4	1	0	0	0	1	1	1	1		1	2	0	0	0
IFT/04/106	0	50	3	Timhdite	IFRANE	1	1	0	1	2	1	1	1	0	0	0	0	0	2	0		0	1	0	0	0
IF/05/10	0	50	3	AIN LOUH	IFRANE	1	0	0	0	1	1	4	1	0	0	0	1	1	1	0		0	3	1	0	0
IF/02/158	0	51	3	Timhdite	IFRANE	1	1	0			0												1	0	1	1	1
IF/07/88	0	51	3	AIN LOUH	IFRANE	1	1	0		2	1	1	1	0	0	0	1	0	2	0		1	1	0	1	1	1
IF/01/162	0	51	3	Timhdite	IFRANE	1	1	1	0	2	1	1	1	0	0	0	1	0	2	1	2	1	2		0	0
IF/02/42	0	51	3	AIN LOUH	IFRANE	3	1	1	1	1	1	2	1	0	0	0	1	1	2	0		1	3	1	0	0
IF/01/115	0	51	3	AIN LOUH	IFRANE	1	1	0			0											0	1		0	0
IF/05/48	0	51	3	AIN LOUH	IFRANE	1	1	0	1	1	0												1		0	0
IF/01/207	0	51	3	AIN LOUH	IFRANE	1	1	0			0											0	1		0	0
IF/05/30	0	51	3	Timhdite	IFRANE	1	1	1	1	4	1	2	1	1	0	0	1	0	2	1			2	0	0	0
IF/03/37	0	51	3	Timhdite	IFRANE	1	1	0			1	1	1	0	0	0	0	0	2	1	1	1	1	1	0	0
IF/06/28	0	51	3	Timhdite	IFRANE		1	0	1	4	0											1	1	0	0	0
IF/04/18	0	51	3	Timhdite	IFRANE	1	1	0	1	5	0												2	0	0	0
IF/05/121	0	51	3	Timhdite	IFRANE	1	1	0	1	2	0												1	0	0	0
IF/05/57	0	51	3	Timhdite	IFRANE	1	1	0		1	0												1	0	0	0
IFT/05/115	0	51	3	Timhdite	IFRANE	1	1	0	1	1	1	1	1	0	0	0	1	0	2	0		1	1	0	0	0
IF/05/78	0	52	3	Timhdite	IFRANE	1	1	0	1	1	0												1	0	0	0
IF/02/116	0	52	3	Timhdite	IFRANE	1	1	1		1	1	1	1	0	0	0	0	0	1			0	1	0	0	0
IF/07/110	0	52	3	Timhdite	IFRANE	1	1	1	1	1	1	4	1	1	0	0	1	0	2	0		1	1	0	2	3
IF/04/07	0	52	3	AIN LOUH	IFRANE	1	1	1	0	1	1	2	1	1	0	0	1	0	2	0		1	3		0	0
IF/MH/03	0	52	3	AIN LOUH	IFRANE	1	1	1	1	1	0											1	1		0	0
IF/02/129	0	52	3	AIN LOUH	IFRANE	2	1	0			0											0	1		0	0
IF/02/68	0	52	3	AIN LOUH	IFRANE	1	1	0	1	1	0											0	1	0	0	0
IF/05/29	0	52	3	AIN LOUH	IFRANE	1	1	1	1	2	0												1		0	0
IF/08/29	0	52	3	AIN LOUH	IFRANE	1	1	1	1	1	1	2	1	1	0	0	1	0	2	0		1	3	1	0	0
IF/03/61	0	52	3	AIN LOUH	IFRANE		1	0	1	1	0											1	1		0	0
IF/03/06	0	52	3	AIN LOUH	IFRANE		1	1	1	1	1	4	1	0	0	0	1	0	2	0		1	3	1	0	0
IF/07/12	0	52	3	AIN LOUH	IFRANE	1	1	0		1	1	2	1	0	0	0	1	0	1	0		1	3	0	0	0
IF/07/33	0	52	3	AIN LOUH	IFRANE	1	1	1		1	1	4	1	1	0	0	1	1	2	1	1	1	1	0	0	0
IF/07/92	0	52	3	AIN LOUH	IFRANE	1	1	1	1	1	0											0	1	0	0	0
IF/04/143	0	52	3	AIN LOUH	IFRANE	2	1	0			0											1	1	1	0	0
IF/09/40	0	52	3	AIN LOUH	IFRANE	1	1	1	1	4	1	3	1	0	0	0	0	0	2			0	3	1	0	0
IF/07/138	0	52	3	AIN LOUH	IFRANE	1	1	0	1	4	0											0	1	0	0	0
IF/09/24	0	52	3	AIN LOUH	IFRANE	1	1	1	1	1	1	2	1	0	0	0	1	0	2	0		0	3	0	0	0
IF/01/220	0	52	3	AIN LOUH	IFRANE	1	1	0		1	0		1	0	0	0			2			0	1		0	0
IF/06/17	0	52	3	Timhdite	IFRANE	1	1	1	1	2	1	2	1	0	0	0	1	0	2	0		1	3	0	0	0
IF/05/42	0	52	3	Timhdite	IFRANE	1	1	1		1	1	1	1	0	0	0	0	1	2		1	1	1	0	0	0
IF/03/95	0	52	3	Timhdite	IFRANE		1	0			0												1		0	0
IF/02/62	0	52	3	Timhdite	IFRANE	5	1	1	1	1	1	1	0	0	1	0	0	1	2	1	1	0	1	1	0	0
IF/02/296	0	52	3	Timhdite	IFRANE	1	1	0			0												1	0	0	0
IFT/05/87	0	52	3	Timhdite	IFRANE	1	1	1	1	1	1	2	1	1	0	0	1	0	2	1	1		1		0	0
IFT/02/307	0	52	3	Timhdite	IFRANE	1	1	1	1	1	1	1					1	0	1	1	1	0	2	1	0	0
IFT/MJ/56	0	52	3	Timhdite	IFRANE	1	1	1	1	1	1	4	1	0	0	0	1	0	2	0		1	1	1	0	0
IF/03/301	0	53	3	Timhdite	IFRANE	1	1	1	1	1	1	2	1	0	0	0	1	0	2	0		0	2	1	1	1	1
IF/02/84	0	53	3	AIN LOUH	IFRANE	1	1	1	1	1	1	1	1	0	0	0	1	1	2	0		0	1	1	1	1	3
IF/06/41	0	53	3	Timhdite	IFRANE	1	1	0	1	5	0											1	1	0	0	0
IF/04/95	0	53	3	AIN LOUH	IFRANE	1	1	0	0	4	0											1	1	1	0	0
IF/06/14	0	53	3	AIN LOUH	IFRANE	1	1	1	1	1	1	2	1	0	0	0	1	1	2	1	2	1	3	0	0	0
IF/02/26	0	53	3	AIN LOUH	IFRANE	1		0	1	1	1	2	1	0	0	0	1	0	2	0		0	3		0	0
IF/08/05	0	53	3	AIN LOUH	IFRANE	1	1	1	1	1	0											1	1	0	0	0
IF/03/130	0	53	3	AIN LOUH	IFRANE		1	1	1	1	1	2	1	0	0	0	1	1	2	0		1	3	1	0	0
IF/04/57	0	53	3	Timhdite	IFRANE	1	0	0	1		0											1	1	0	0	0
IF/02/10	0	53	3	Timhdite	IFRANE		1	0			0												1	0	0	0
IF/02/275	0	53	3	Timhdite	IFRANE	1	1	0			0												1	0	0	0
IF/MG/88	0	53	3	Timhdite	IFRANE		1	1	1	1	1	2	1	1	0	0	1	0	2	0		1	1	0	0	0
IF/02/01	0	54	3	Timhdite	IFRANE	1	1	1	1		1	3	1	0	1	0	1	0	2	1	1	0	1	0	0	0
IF/MJ/54	0	54	3	Timhdite	IFRANE	1	1	1	1	1	1	6	1	0	0	0	1	0	2	0		1	3	1	2	3
IF/03/62	0	54	3	Timhdite	IFRANE	1	1	0			1	2	1	0	0	0	1	0	2	0		1	3	1	0	0
IF/04/28	0	54	3	Timhdite	IFRANE	1	1	1	1	1	1	5	1	1	0	0	1	0	2	0		1	3	1	0	0
IF/07/06	0	54	3	Timhdite	IFRANE	1	1	0			0											0	1	0	0	0
IF/04/09	0	54	3	Timhdite	IFRANE	1	1	0	0		0											1	1	0	0	0
IF/08/26	0	54	3	AIN LOUH	IFRANE	1	1	1	1	1	1	1	1	1	0	0	1	0	2	0		1	3	1	0	0
IF/08/25	0	54	3	AIN LOUH	IFRANE	1	1	1	1	1	1	3	1	1	0	0	1	0	2	0		1	3	1	0	0
IF/04/84	0	54	3	AIN LOUH	IFRANE	1	1	1	0	1	1	1	1	0	0	0	1	0	2			1	1	1	0	0
IF/09/50	0	54	3	AIN LOUH	IFRANE	1	1	0			0											0	1		0	0
IF/04/62	0	54	3	AIN LOUH	IFRANE	1	1	0	0		1	1	1	0	0	0	1	0	2	1	1	1	3	1	0	0
IF/05/58	0	54	3	AIN LOUH	IFRANE	1	1	0	1	1	0												1	1	0	0
IF/01/26	0	54	3	AIN LOUH	IFRANE	1	1	0			0											0	1		0	0
IF/04/08	0	54	3	AIN LOUH	IFRANE	5	1	0			0											1	1	1	0	0
IF/02/35	0	54	3	AIN LOUH	IFRANE	1	1	1	1	2	1	5					0	0	2	0		0	2	0	0	0
IF/09/03	0	54	3	AIN LOUH	IFRANE	1	1	1	1	1	1	6	1	1	0	0	1	1	2	0		1	3	1	0	0
IF/06/145	0	54	3	AIN LOUH	IFRANE		1	1	1	1	1	3	1	0	0	0	1	1	2	0		1	3	1	0	0
IF/02/140	0	54	3	AIN LOUH	IFRANE	1	1	1	1	1	1	2	1	0	1	0	1	0	1	0		0	3	1	0	0
IF/02/108	0	54	3	AIN LOUH	IFRANE	1	1	0	1	5	0											1	1	0	0	0
IF/01/185	0	54	3	AIN LOUH	IFRANE	1	1	0			0											0	1		0	0
IF/07/91	0	54	3	AIN LOUH	IFRANE	1	1	0	1	4	0											0	1	0	0	0
IF/06/66	0	54	3	AIN LOUH	IFRANE	1	1		1	1	1	2	1	0	0	0	1	1	1	0		1	3	1	0	0
IF/MJ/29	0	54	3	Timhdite	IFRANE	1	1	1	1	2	1	3	1	0	0	0	1	0	2	0		1	1	1	0	0
IF/01/32	0	54	3	Timhdite	IFRANE	1	1	1	1	5	0											0	1		0	0
IF/04/36	0	54	3	Timhdite	IFRANE	1	0	1	1	1	0											1	1	0	0	0
IFT/05/67	0	54	3	Timhdite	IFRANE	1	1	1	1	1	1	4	1	1	0	0	1		2	1	1	1	3	0	0	0
IFT/02/161	0	54	3	Timhdite	IFRANE	1	1	0			0												1	0	0	0
IF/02/02	0	55	3	AIN LOUH	IFRANE	1	1	0	1	1	1	3	1	0	0	0	0	0	2			0	2	0	1	1	1
IF/03/207	0	55	3	Timhdite	IFRANE	1	1	0			0											0	1		0	0
IF/02/29	0	55	3	AIN LOUH	IFRANE	1	0	1	1	3	1	2	1	0	0	0	1	0	2	0		1	3	0	0	0
IF/07/06	0	55	3	AIN LOUH	IFRANE	1	1	0			1	1	1	0	0	0	1	0	1			0	2	0	0	0
IF/03/32	0	55	3	AIN LOUH	IFRANE	1	1	1	1	1	1	3	1	0	0	0	1	0	2	0		1	3	1	0	0
IF/09/45	0	55	3	AIN LOUH	IFRANE	1	1	1	1	1	1	2	1	0	0	0	1	0	2	0			3	1	0	0
IF/02/80	0	55	3	AIN LOUH	IFRANE	1	0	0	1		0											1	2	0	0	0
IF/02/31	0	55	3	AIN LOUH	IFRANE	1	1	1	1	2	1	2	1	0	0	0	1	0	2	0		0	2		0	0
IF/03/39	0	55	3	AIN LOUH	IFRANE		1	0	1	1	0												3		0	0
IF/04/49	0	55	3	AIN LOUH	IFRANE	1	1	0	0													1	1	1	0	0
IF/08/34	0	55	3	AIN LOUH	IFRANE	1	1	1	1	1	1	2	1	0	0	0	1	0	2	0		0	3	1	0	0
IF/09/08	0	55	3	AIN LOUH	IFRANE	1	1	0			1	2	1	0	0	0	1	1	2			0	3	0	0	0
IF/09/09	0	55	3	AIN LOUH	IFRANE	1	1	0			0											1	3	1	0	0
IF/03/106	0	55	3	AIN LOUH	IFRANE	1	1	1	1	1	0												3	1	0	0
IF/06/02	0	55	3	Timhdite	IFRANE	1	1	1	1	1	1	3	1	0	0	0	1	0	1	0		0	2	0	0	0
IF/03/55	0	55	3	Timhdite	IFRANE	1	1	0			0												1		0	0
IF/05/36	0	55	3	Timhdite	IFRANE	1	1	1		1	1	3	1	1	0	0	1	0	2	1	1	1	1	0	0	0
IF/03/91	0	55	3	Timhdite	IFRANE	1	1	1			1	4					1	0	1			0	2	0	0	0
IF/02/269	0	55	3	Timhdite	IFRANE	1	1	0			0												1		0	0
IFT/MG/87	0	55	3	Timhdite	IFRANE	1	1	0	1	1	0												1	0	0	0
IFT/02/186	0	55	3	Timhdite	IFRANE	1	1	1		4	1	1	1	0	0	0	0	0		1			2	0	0	0
IFT/04/107	0	55	3	Timhdite	IFRANE	1	0	0	1	1	1	1	0	0	1	0	0	0	2	0		1	2	1	0	0
IFT/03/189	0	55	3	Timhdite	IFRANE	1	1	1	1	1	1	4	1	0	0	0	1	0	2	0		1	3	1	0	0
IFT/03/123	0	55	3	Timhdite	IFRANE	1	1	1	1	1	1	3	1	0	0	0	1	0	2	1	1	1	3	1	0	0
IFT/02/208	0	55	3	Timhdite	IFRANE	1	1	1	1	1	1	2	1	0	0	0	1	1	2	0		1	3	1	0	0
IF/MJ/31	0	56	3	Timhdite	IFRANE	1	1	0	1	2	0											0	1		0	0
IF/03/66	0	56	3	Timhdite	IFRANE	1	1	1	1	1	1	3	1	0	0	0	1	0	2	1	1	1	3	1	0	0
IF/03/79	0	56	3	Timhdite	IFRANE	1	1	1	1	1	1	2	1	0	0	0	1	0	2	1	1	1	2	1	0	0
IF/01/132	0	56	3	AIN LOUH	IFRANE	1	1	0			0											0	1		0	0
IF/01/88	0	56	3	AIN LOUH	IFRANE	1	1	0			0											0	1		0	0
IF/06/59	0	56	3	AIN LOUH	IFRANE	1	1	0	1	2	1	2	1	0	0	0	1	1	2	1	2	1	1	0	0	0
IF/06/34	0	56	3	AIN LOUH	IFRANE	1	1	1	1	1	1	2	1	0	0	0	1	1	2	0		1	3	1	0	0
IF/06/27	0	56	3	AIN LOUH	IFRANE	1	1	0	1	1	0												1		0	0
IF/07/23	0	56	3	AIN LOUH	IFRANE	1	1	1		1	1	6	1	1	0	0	1		2	1	1	1	2	0	0	0
IF/04/12	0	56	3	AIN LOUH	IFRANE	1	1	0			0											1	1	1	0	0
IF/02/115	0	56	3	AIN LOUH	IFRANE	1	1	0	1	5	0											0	1	0	0	0
IF/02/113	0	56	3	AIN LOUH	IFRANE	1	1	0	1	1	0											1	2	1	0	0
IF/03/109	0	56	3	AIN LOUH	IFRANE		1	0	1	1	0												1		0	0
IF/04/06	0	56	3	Timhdite	IFRANE	1	1	0		5	0												2		0	0
IF/02/297	0	56	3	Timhdite	IFRANE	1	1	0			0											0	1		0	0
IFT/02/217	0	56	3	Timhdite	IFRANE	1	1	1		1	1	4	1	0	0	0	0	0	1	0		0	3	1	0	0
IFT/01/161	0	56	3	Timhdite	IFRANE	1	1		0	1	1	3	1	0	0	0	1	0	2	0		1	3		0	0
IFT/07/42	0	56	3	Timhdite	IFRANE	1	1	0			0											1	1	0	0	0
IF/02/145	0	56	3	Timhdite	IFRANE	1	1	1	1	1	1	3	1	0	1	0	1	0	1	0		0	3	1	0	0
IF/01/57	0	57	3	Timhdite	IFRANE	1	1	1	1	4	1	2	1	1	0	0	0	1	2	1	7	0	3	0	0	0
IF/09/27	0	57	3	AIN LOUH	IFRANE	1	1	1	1	1	1	2	1	0	0	0	1	0	2	0		0	3	1	0	0
IF/03/126	0	57	3	AIN LOUH	IFRANE	1	1	0	1	1	0												1		0	0
IF/06/84	0	57	3	AIN LOUH	IFRANE	1	1			1	1	1	1	0	0	0	0		2	0		0	3	0	0	0
IF/02/90	0	57	3	AIN LOUH	IFRANE	1	1	1	1	1	1	3	1	0	0	0	1	0	2	0		0	3	0	0	0
IF/02/14	0	57	3	Timhdite	IFRANE	1	1	0			0											0	1	1	0	0
IF/04/40	0	57	3	Timhdite	IFRANE		0	1	1	1	1	4	1	0	0	0	1	0	2	0		1	3	1	0	0
IF/05/54	0	57	3	Timhdite	IFRANE	1	1	1	1	1	1	2	1	1	0	0	1	0	2	0		1	3	0	0	0
IF/03/54	0	57	3	Timhdite	IFRANE	1	1	0			0												1		0	0
IFT/MJ/46	0	57	3	Timhdite	IFRANE	1	1	1	1	1	1	2	1	0	0	0	1	1	2	0		1	1	1	0	0
IFT/02/251	0	57	3	Timhdite	IFRANE	1	1	1	1	1	1	4	1	0	1	0	1	0	1	0		0	1	1	0	0
IFT/01/265	0	57	3	Timhdite	IFRANE	1	1	0			0											1	1		0	0
IF/02/302	0	58	3	Timhdite	IFRANE	1	1	1	1	1	0												1	0	0	0
IF/02/197	0	58	3	Timhdite	IFRANE	1	1	1	1	1	0											0	2	1	0	0
IF/01/79	0	58	3	Timhdite	IFRANE	5	1	0	0		0											1	1		0	0
IF/02/126	0	58	3	Timhdite	IFRANE	1	1	1			0												1	0	0	0
IF/01/113	0	58	3	AIN LOUH	IFRANE	1	1	0			0											0	1		0	0
IF/01/124	0	58	3	AIN LOUH	IFRANE	1	1	0			0											0	1		0	0
IF/03/29	0	58	3	AIN LOUH	IFRANE		1	0	1	1	0												1		0	0
IF/02/98	0	58	3	AIN LOUH	IFRANE	1	1	0	1	3	0											1	1	0	0	0
IF/01/215	0	58	3	AIN LOUH	IFRANE	1	1	0			0											0	1		0	0
IF/09/25	0	58	3	AIN LOUH	IFRANE	1	0	0			0											1	2	0	0	0
IF/09/13	0	58	3	AIN LOUH	IFRANE	1	1	1	1	1	0											1	2	1	0	0
IF/07/01	0	58	3	Timhdite	IFRANE	1	1	0	1	4	0											0	2	1	0	0
IF/04/17	0	58	3	Timhdite	IFRANE	3	1	1	1	2	1	3	0	1	0	0	0	0	2	0		0	2	0	0	0
IF/03/43	0	58	3	Timhdite	IFRANE	1	1	0	0		0											0	1		0	0
IF/02/270	0	58	3	Timhdite	IFRANE	1	1	0			0												1		0	0
IF/02/280	0	58	3	Timhdite	IFRANE	1	1	1	1	1	1	2					1	1	1	1			1	0	0	0
IFT/04/80	0	58	3	Timhdite	IFRANE	1	0	0	1	5	0											0	1	0	0	0
IF/04/13	0	59	3	AIN LOUH	IFRANE	1	1	0			1	3	1	0	0	0	1	0	2	0		1	1	1	0	0
IF/04/126	0	59	3	AIN LOUH	IFRANE		1	1	0	1	1	1	1	0	0	0	0	0	2	0		1	1		0	0
IF/02/125	0	59	3	AIN LOUH	IFRANE		1	1	1	1	1	1	1	0	0	0	0	0	2	0		1	3	1	0	0
IF/03/65	0	59	3	Timhdite	IFRANE		1	1	1	1	1	2	1	0	0	0	1	0	2	0		1	3	1	0	0
IF/MJ/23	0	59	3	Timhdite	IFRANE	1	0	0	1	5	0											0	1	0	0	0
IF/03/198	0	59	3	Timhdite	IFRANE	1	1	1	1	1	1	2	1	0	0	0	1	1	2	1	2	1	3	1	0	0
IFT/02/160	0	59	3	Timhdite	IFRANE	1	1	1		1							0	0	1	1		0	2	0	0	0
IFT/03/134	0	59	3	Timhdite	IFRANE	1	1	0			0												2		0	0
IF/06/42	0	59	3	AIN LOUH	IFRANE		1	0	1	1	0												3		0	0
IF/04/67	0	59	3	Timhdite	IFRANE		1	0	0		0														0	0
IF/06/9	0	60	3	Timhdite	IFRANE	1	1	0	1	5	0											1	2		1	1	4
IF/09/40	0	60	3	AIN LOUH	IFRANE	1	1	1	1	1	1	6	1	0	0	0	1	0	2	1	1	0	3	1	1	1	2
IF/01/52	0	60	3	Timhdite	IFRANE	1	1	1	1	1	1	6	1	1	0	0	0	1	2	1	2	1	2	1	0	0
IF/03/153	0	60	3	Timhdite	IFRANE	1	1	1	1	1	1	5	1	0	0	0	1	0	2	0		1	3	1	0	0
IF/06/67	0	60	3	Timhdite	IFRANE	1	1	1	1	1	1	2	1	0	0	0	1	0	1	0		1	1	0	0	0
IF/07/40	0	60	3	Timhdite	IFRANE	1	1	1	1	1	1	4	1	1	0	0	1	0	2	0		1	3	1	0	0
IF/07/36	0	60	3	Timhdite	IFRANE	1	1	1	1	1	1	4	1	1	0	0	1	0	2	0		1	3	1	0	0
IF/05/13	0	60	3	Timhdite	IFRANE	1	1	0	1	1	0												1	0	0	0
IF/01/88	0	60	3	Timhdite	IFRANE	1	1	0			0											1	2		0	0
IF/02/34	0	60	3	Timhdite	IFRANE	1	1	1	1	1	1	1	0	1	0	0	1	0	2	0		0	1	1	0	0
IF/05/35	0	60	3	AIN LOUH	IFRANE	1	1	1	1	1													1		0	0
IF/03/41	0	60	3	AIN LOUH	IFRANE	1	1	1	1	1	1	4	1	0	0	0	1	1	2	0		1	3	1	0	0
IF/05/15	0	60	3	AIN LOUH	IFRANE	1	1	1	1	1	1	2	1	0	1	0	1	0	1	0		0	3	1	0	0
IF/06/60	0	60	3	AIN LOUH	IFRANE	1	1	0	1	2	0												1		0	0
IF/03/85	0	60	3	AIN LOUH	IFRANE	1	1	0	1	1	0												1		0	0
IF/01/57	0	60	3	AIN LOUH	IFRANE	1	1	1	1	1	1	5	1	0	1	0	1	0	1	0		0	3	1	0	0
IF/03/50	0	60	3	AIN LOUH	IFRANE		1	0	1	1	0											1	1		0	0
IF/09/02	0	60	3	AIN LOUH	IFRANE	1	1	1	1	1	1	2	1	0	0	0	1	0	2	0		1	3	1	0	0
IF/09/32	0	60	3	AIN LOUH	IFRANE	1	1	0			0											0	1		0	0
IF/02/62	0	60	3	AIN LOUH	IFRANE	1	1	1	1	1	1	15	0	0	0	1	1	1	2	0		1	1	0	0	0
IF/MH/19	0	60	3	AIN LOUH	IFRANE		1	0	1	1	0											0	1		0	0
IF/09/30	0	60	3	AIN LOUH	IFRANE	1	1	1	1	1	1	2	1	0	0	0	1	0	2	0		0	3	1	0	0
IF/09/13	0	60	3	AIN LOUH	IFRANE	1	1	1		1	1	3	1	0	0	0	1	0	2	0			3	1	0	0
IF/04/149	0	60	3	AIN LOUH	IFRANE		1	0	0	2	1	4	1	0	1	0	1	0	2	0		1	3	1	0	0
IF/04/119	0	60	3	AIN LOUH	IFRANE	1	1	0			1	1	1	0	0	0	0	0	2	0		1	3	1	0	0
IF/04/135	0	60	3	AIN LOUH	IFRANE		1	0			0												1	1	0	0
IF/06/106	0	60	3	AIN LOUH	IFRANE	1	1	0		2	1	1	1	0	0	0	0	0	2			1	1	0	0	0
IF/04/129	0	60	3	AIN LOUH	IFRANE		1	0			0											1	1	1	0	0
IF/01/120	0	60	3	AIN LOUH	IFRANE	1	1	0			0											0	1		0	0
IF/01/149	0	60	3	AIN LOUH	IFRANE	1	1	0														0	1		0	0
IF/09/35	0	60	3	AIN LOUH	IFRANE		1	1	1	1	1	4	1	0	0	0	1	0	2	0		0	3	1	0	0
IF/02/87	0	60	3	Timhdite	IFRANE	1	1	0			0									0		0	1		0	0
IF/04/11	0	60	3	Timhdite	IFRANE	3	1	1	1	1	0											1	3	0	0	0
IF/02/54	0	60	3	Timhdite	IFRANE	1	1	1	1	1	1	1	1	1	0	0	0	0	2	0		0	3	0	0	0
IF/07/2014	0	60	3	Timhdite	IFRANE	1	1	1	1	2	1	2	1	1	0	0	1	0	2			0	3	1	0	0
IF/MJ/14	0	60	3	Timhdite	IFRANE	1	1	1	1	1	1	1	1	0	0	0	1	0	2	0		1	1	1	0	0
IF/06/23	0	60	3	Timhdite	IFRANE	1	1	1	1	1	1	4	1	1	0	0	1	0	1	0		1	2	0	0	0
IF/02/31	0	60	3	Timhdite	IFRANE	1	1	1	1	1	1	3	1	0	1	0	1	0	1			0	2	1	0	0
IF/03/218	0	60	3	Timhdite	IFRANE		1	1	1	1	1	3	1	0	0	0	1	0	2	0		1	3	1	0	0
IF/04/119	0	60	3	Timhdite	IFRANE		1	1	1	3	1	5					1	0	2	0			2	0	0	0
IFT/03/129	0	60	3	Timhdite	IFRANE	1	1	1	1	1	1	3	1	0	0	0	1	0	2	0		1	3	1	0	0
IFT/MJ/55	0	60	3	Timhdite	IFRANE	1	1	0	1	1	1	4	1	0	0	0	1	0	2	0		1	2	0	0	0
IF/01/160	0	61	4	Timhdite	IFRANE	1	1	1	0	1	1	5	1	0	1	0	1	0	1	1	1	1	3	1	2	3
IF/04/75	0	61	4	Timhdite	IFRANE	1	0	1	1	5	1	3	1	0	0	0	1	1	2	0		1	2	0	0	0
IF/07/02	0	61	4	Timhdite	IFRANE	1	1	0			0											0	2	0	0	0
IF/04/15	0	61	4	Timhdite	IFRANE	1	1	1	1	2	1	5	1	1	0	0	1	0	2	0		1	2	0	0	0
IF/09/59	0	61	4	AIN LOUH	IFRANE	1	1	0			0											0	1		0	0
IF/02/23	0	61	4	AIN LOUH	IFRANE	1	1	1	1	2	1	5	1	0	0	0	1	0	2	0		0	3	0	0	0
IF/09/07	0	61	4	AIN LOUH	IFRANE	1	1	0			0											1	2	0	0	0
IF/07/117	0	61	4	AIN LOUH	IFRANE	1	1	1	1	1	1	6	1	1	0	0	1	0	2	1		0	1	0	0	0
IF/03/137	0	61	4	AIN LOUH	IFRANE		1	0	1	1	0												1		0	0
IF/04/29	0	61	4	Timhdite	IFRANE	5	1	1	1	3	1	3	1	1	0	0	1	0	2			0	2	0	0	0
IF/02/285	0	62	4	Timhdite	IFRANE	3	1	1	1	1	1	8	1	0	1	0	1	0	1	0		0	2	1	0	0
IF/02/170	0	62	4	Timhdite	IFRANE	1	1	1	1	1	1	4	1	0	1	0	1	0	1	1	1	0	2	1	0	0
IF/06/21	0	62	4	AIN LOUH	IFRANE	1	1	1	1	1	0												1		0	0
IF/07/41	0	62	4	AIN LOUH	IFRANE	1	1	1	1	1	1	2	1	1	0	0	1	0	2	0		1	3	0	0	0
IF/07/08	0	62	4	AIN LOUH	IFRANE	1	1	1		1	1	2	1	1	0	0	1	1	1	1	1	1	3	0	0	0
IF//07/58	0	62	4	AIN LOUH	IFRANE	1	1	0	1	2	0											0	1	0	0	0
IF/07/39	0	62	4	AIN LOUH	IFRANE	1	1	0		1	0												1	0	0	0
IF/09/13	0	62	4	AIN LOUH	IFRANE	1	1	0			0											0	1		0	0
IF/07/27	0	62	4	AIN LOUH	IFRANE	1	1	0														0	1	0	0	0
IF/02/66	0	62	4	AIN LOUH	IFRANE	1	1	0	1	2	0											0	2	0	0	0
IF/07/97	0	62	4	AIN LOUH	IFRANE	1	1	0	1	1	0											0	1	0	0	0
IF/04/102	0	62	4	AIN LOUH	IFRANE	1	0	1	0	1	1	1	1	0	0	0	1	0	2	0		1	3	1	0	0
IF/06/90	0	62	4	AIN LOUH	IFRANE	1	1	0		1	0												1		0	0
IF/01/189	0	62	4	AIN LOUH	IFRANE	1	1	1	1	1	1	2	1	0	1	0	1	0	1	0		0	3	1	0	0
IF/07/115	0	62	4	AIN LOUH	IFRANE	0	1	1	1	1	1	4	1	1	0	0	1	1	2	0		1	3		0	0
IF/03/119	0	62	4	AIN LOUH	IFRANE	1	1	0	1	1	0												1		0	0
IF/03/19	0	62	4	Timhdite	IFRANE		1	1	1	1	1	5	1	0	0	0	1	1	2	1	1	1	2	1	0	0
IF/01/81	0	62	4	Timhdite	IFRANE	1	0	0			0											1	1		0	0
IF/07/19	0	62	4	Timhdite	IFRANE	1	1	0			1	1	1	0	0	0	1	0	2			0	2	1	0	0
IFT/07/39	0	62	4	Timhdite	IFRANE	1	1	1	1	2	1	3	1	1	0	0	1	0	2	0		1	2	1	0	0
IF/07/18	0	63	4	Timhdite	IFRANE	1	1	1	1	4	1	6	1	1	0	0	1	0	2			0	3	1	0	0
IF/04/81	0	63	4	Timhdite	IFRANE	1	0	1	1	1	1	1	1	0	0	0	0	0	2	0		0	2	0	0	0
IF/07/72	0	63	4	AIN LOUH	IFRANE	1	1	0		4	0											0	1	0	0	0
IF/05/22	0	63	4	AIN LOUH	IFRANE	1	0	0	1	1	1	3	1	0	0	0	1	0	2	0		1	2	1	0	0
IF/01/194	0	63	4	AIN LOUH	IFRANE	1	1	0			0											0	1		0	0
IF/06/112	0	63	4	AIN LOUH	IFRANE	1	1	0	1	1	0												1		0	0
IF/04/49	0	63	4	Timhdite	IFRANE	5	1	0	1	2	0											1	2	0	0	0
IF/MJ/05	0	63	4	Timhdite	IFRANE	1	1	0	1	1	0											1	1		0	0
IF/03/02	0	63	4	Timhdite	IFRANE	1	1	0			1	1	1	0	0	0	0	0	2	1	1	0	1	1	0	0
IF/08/14	0	64	4	AIN LOUH	IFRANE	1	0	0			0											0	3	1	1	1	2
IF/05/33	0	64	4	AIN LOUH	IFRANE	1	1	1	1	1	0												1		0	0
IF/09/33	0	64	4	AIN LOUH	IFRANE	1	1	0			0											0	1		0	0
IF/05/53	0	64	4	AIN LOUH	IFRANE	1	1	1	1	1	1	1	1	0	0	0	1	1	2	1	1	1	3	1	0	0
IF/01/78	0	64	4	AIN LOUH	IFRANE	1	1	1	1	1	1	2	1	0	1	0	1	0	1	0		0	3	1	0	0
IF/08/35	0	64	4	AIN LOUH	IFRANE	1	1	0			0											1	1	0	0	0
IF/01/62	0	64	4	AIN LOUH	IFRANE	1	1	0			0											0	3	1	0	0
IF/06/12	0	64	4	AIN LOUH	IFRANE	1	1	0	1	1	0												1		0	0
IF/04/11	0	64	4	AIN LOUH	IFRANE	1	1	1	0		1	3	1	0	0	0	0	0	2	0		1	3	1	0	0
IF/06/13	0	64	4	AIN LOUH	IFRANE	1	1	0	1	1	0												1		0	0
IF/05/27	0	64	4	AIN LOUH	IFRANE	1	1	1	1	1	1	2	1	0	0	0	1	1	2	0		1	2	1	0	0
IF/08/27	0	64	4	AIN LOUH	IFRANE	1	1	1	1	1	1	4	1	1	0	0	1	1	2	0		0	3	1	0	0
IF/06/23	0	64	4	AIN LOUH	IFRANE	1	1	0	1	1	0												1		0	0
IF/06/73	0	64	4	AIN LOUH	IFRANE	1	1	1	1	1	1	3	1	0	0	0	1	1	2	0		0	3	0	0	0
IF/09/83	0	64	4	AIN LOUH	IFRANE	1	1	1	1	1	1	3	1	0	0	0	1	0	2			0	3	1	0	0
IF/01/203	0	64	4	AIN LOUH	IFRANE	1	1	1	1	1	1	4	1	0	1	0	1	0	1	0			3	1	0	0
IF/05/11	0	64	4	AIN LOUH	IFRANE	1	1	0	1	1	0												2		0	0
IF/09/22	0	64	4	AIN LOUH	IFRANE	1	1	1	1	1	1	10	1	0	0	0	1	0	2	0		0	3	1	0	0
IF/02/99	0	64	4	AIN LOUH	IFRANE	3	0	1	1		1	2	1	0	0	0	1	1	2	0		1	1	0	0	0
IF/04/38	0	64	4	Timhdite	IFRANE	5	1	1	1	1	1	2	1	0	0	0	0	0	2	0		1	2	0	0	0
IFT/02/314	0	64	4	Timhdite	IFRANE	1	1	0			0											0	1		0	0
IFT/02/141	0	64	4	Timhdite	IFRANE	1	1	0			0											0	1		0	0
IFT/04/101	0	64	4	Timhdite	IFRANE	1	1	1	1	1	1	1	1	0	0	0	1	1	2	0		1	2	0	0	0
IFT/02/194	0	64	4	Timhdite	IFRANE	1	1	0			0											0	1	0	0	0
IFT/02/179	0	64	4	Timhdite	IFRANE	1	1	0			1	1	1	0	0	0	0	0	2	0		0	2	1	0	0
IF/05/12	0	64	4	Timhdite	IFRANE	1	1	0		2	0												1	0	0	0
IF/05/111	0	65	4	Timhdite	IFRANE	1	1	1	1	1	1	3	1	1	0	0	1	0	2	0		0	1	0	1	1	1
IF/04/32	0	65	4	Timhdite	IFRANE	1	1	0	1	1	1	3	0	1	0	0	1	0	2	0		1	2	0	0	0
IF/07/41	0	65	4	Timhdite	IFRANE	1	1	0			1											1	2	1	0	0
IF/06/64	0	65	4	Timhdite	IFRANE	1	0	1	1	1	1	1	1	1	0	0	1	0	1	0		1	3	0	0	0
IF/02/138	0	65	4	Timhdite	IFRANE	1	1	0			0											0	1		0	0
IF/09/05	0	65	4	AIN LOUH	IFRANE	1	1	0			1	1	1	0	0	0	1	1	2	1	2		3	1	0	0
IF/08/24	0	65	4	AIN LOUH	IFRANE	1	1		1	1	1	2	1	1	0	0	1	0	2	0		1	2	0	0	0
IF/06/15	0	65	4	AIN LOUH	IFRANE	1	1	1	1	1	1	3	1	0	0	0	1	1	2			0	3	1	0	0
IF/01/31	0	65	4	AIN LOUH	IFRANE	1	1	0			0											0	1		0	0
IF/09/78	0	65	4	AIN LOUH	IFRANE		1	0	1	1	0												1		0	0
IF/07/120	0	65	4	AIN LOUH	IFRANE	1	1	0	1	1	0											0	1	0	0	0
IF/09/71	0	65	4	AIN LOUH	IFRANE	1	1	0			0											0	1		0	0
IF/04/101	0	65	4	AIN LOUH	IFRANE	1	1	0	0	2	0											1	1	1	0	0
IF/01/91	0	65	4	Timhdite	IFRANE	1	1	0	0	1	1	1	1	0	0	0	0	1	1	1	2	0	1	0	0	0
IF/MJ/43	0	65	4	Timhdite	IFRANE	1	1	1	1	1	1	2	1	0	0	0	0	0	2	0		1	2	1	0	0
IF/MJ/01	0	65	4	Timhdite	IFRANE	1	1	1	1	1	1	2	1	0	0	0	0	0	2	0		1	1	1	0	0
IF/01/08	0	65	4	Timhdite	IFRANE	1	1	0			0											0	3		0	0
IF/07/70	0	65	4	Timhdite	IFRANE	1	1	1	1		1	1	1	0	0	0	1	0	2			1	1	0	0	0
IF/05/126	0	65	4	Timhdite	IFRANE		1	1	1	1	1	5					1	0	2	0		1	3		0	0
IFT/07/16	0	65	4	Timhdite	IFRANE	1	1	1	1	1	1	2	1	1	0	0	1	0	2	0		1	1	0	0	0
IFT/04/79	0	65	4	Timhdite	IFRANE	1	1	1	1	2	1	3	1	0	0	0	1	0	2	0		1	3	1	0	0
IFT/02/220	0	65	4	Timhdite	IFRANE	1	1	1	1	1	1	2	1	0	0	0	0	0	2	0		0	2	0	0	0
IFT/04/102	0	65	4	Timhdite	IFRANE	1	1	1	1	1	0											1	2	0	0	0
IFT/02/195	0	65	4	Timhdite	IFRANE	1	1	0			0												2	0	0	0
IF/02/35	0	65	4	Timhdite	IFRANE	1	1	1	1	1	1	1	1	1	0	0	0	1	2	0		1	1	1	0	0
IF/01/221	0	66	4	Timhdite	IFRANE	1	1	1	1	1	1	6	1	1	0	0	1	1	2	0		0	3	1	0	0
IF/01/87	0	66	4	AIN LOUH	IFRANE	1	1	1	1	1	1	3	1	0	1	0	1	0	1	0		0	3	1	0	0
IF/06/53	0	66	4	AIN LOUH	IFRANE	1	1	0	1	1	0												1		0	0
IF/01/98	0	66	4	AIN LOUH	IFRANE	1	1	0			0											0	1		0	0
IF/01/121	0	66	4	AIN LOUH	IFRANE	1	1	0			0											0	1		0	0
IF/02/82	0	66	4	AIN LOUH	IFRANE	1	1	1	1	1	1	4	1	0	0	0	0	1	1	0		0	3	1	0	0
IF/04/22	0	66	4	AIN LOUH	IFRANE	1	1	1	0	1	1	2	1	0	0	0	1	0	2	0		1	3	1	0	0
IF/02/27	0	66	4	AIN LOUH	IFRANE	1	1	0	1	2	0											0	1	0	0	0
IF/01/170	0	66	4	AIN LOUH	IFRANE	1	1	0			0											0	1		0	0
IF/07/2014	0	66	4	Timhdite	IFRANE	1	0	1	1	1	1	2	1	1	0	0	1	0	2	0		0	2	1	0	0
IFT/02/166	0	66	4	Timhdite	IFRANE	1	1	1	1	1	1	2	1	0	1	0	1	0	1	0		0	2	1	0	0
IFT/03/110	0	66	4	Timhdite	IFRANE	1	1	0			1												1		0	0
IFT/02/177	0	66	4	Timhdite	IFRANE	1	1	0			0											0	2		0	0
IF/02/196	0	67	4	Timhdite	IFRANE	1	1	1	1	1	1	3	1	0	0	0	1	1	2	1		0	1		0	0
IF/09/25	0	67	4	AIN LOUH	IFRANE	1	1	0			0											0	1		0	0
IF/07/134	0	67	4	AIN LOUH	IFRANE	1	1	0	1	2	0											0	1	0	0	0
IF/04/04	0	67	4	Timhdite	IFRANE		1	1	1	1	1	5	1	1	0	0	1	0	1	0		0	2	0	0	0
IF/03/87	0	67	4	Timhdite	IFRANE	1	1	0			0												1		0	0
IF/04/03	0	68	4	Timhdite	IFRANE	1	1	0		1	0												1		1	1	4
IF/02/292	0	68	4	Timhdite	IFRANE	1	1	0			0												1	0	0	0
IF/04/88	0	68	4	Timhdite	IFRANE	1	1	0	1	1	1	2	1	0	0	0	1	0	2	0		1	3	1	0	0
IF/01/47	0	68	4	AIN LOUH	IFRANE	1	1	1	1	1	1	1	1	0	1	0	1	0	1	0		0	3	1	0	0
IF/01/10	0	68	4	AIN LOUH	IFRANE	1	1	1	1		1	3	1	0	1	0	1	0	1	1	1	0	3	1	0	0
IF/04/14	0	68	4	AIN LOUH	IFRANE	1	1	0	0		1	1	1	0	0	0	1	1	2	0		1	1	1	0	0
IF/05/17	0	68	4	AIN LOUH	IFRANE	1	1	1	1	1													1		0	0
IF/01/201	0	68	4	AIN LOUH	IFRANE	1	1	1	1	1	1	3	1	0	1	0	1	0	2	0		0	3	1	0	0
IF/01/49	0	68	4	Timhdite	IFRANE	1	0	0			1	1	1	0	0	0	1	0	2	1	1	1	2		0	0
IF/01/45	0	68	4	Timhdite	IFRANE	1	0	1	0	4	1	1	1	0	0	0	1	0	2	1	1	1	2	1	0	0
IF/04/33	0	69	4	Timhdite	IFRANE	5	1	1	1	1	1	3	0	1	0	0	0	0	1	0		1	2	0	0	0
IF/08/04	0	69	4	AIN LOUH	IFRANE	1	1	0			0											1	1	0	0	0
IF/02/03	0	69	4	AIN LOUH	IFRANE	1	1	0	1		0											1	2	0	0	0
IF/02/08	0	69	4	AIN LOUH	IFRANE	1	0	1	1		1	2	1	0	0	0	1	0	2	0		0	2	0	0	0
IF/01/141	0	69	4	AIN LOUH	IFRANE	1	1	0			0											0	3		0	0
IF/02/30	0	69	4	Timhdite	IFRANE	1	1	0			0											0	1		0	0
IFT/MJ/57	0	69	4	Timhdite	IFRANE	1	1	1	1	1	1	5	1	0	0	0	1	0	2	0		1	2	1	0	0
IF/06/43	0	70	4	Timhdite	IFRANE	1	0	0	1		0												2		1	1	1
IF/07/116	0	70	4	AIN LOUH	IFRANE	1	1	1	1	2	1	1	0	1	0	0	1	0	2	1	1	1	1	0	1	1	1
IF/05/94	0	70	4	Timhdite	IFRANE	1	1	0	1	1	0												1	0	0	0
IF/05/28	0	70	4	Timhdite	IFRANE	1	1	0		1	1	1	1	0	0	0	1	0	2	1		1	2	0	0	0
IF/01/74	0	70	4	Timhdite	IFRANE	1	0	0			0											1	1		0	0
IF/02/151	0	70	4	Timhdite	IFRANE	1	1	0			0											0	1		0	0
IF/01/78	0	70	4	Timhdite	IFRANE	1	0	0	0	1	0												1		0	0
IF/04/55	0	70	4	AIN LOUH	IFRANE	1	1	1	0	1	1	6	1	0	1	0	1	0	2	0		1	3		0	0
IF/02/04	0	70	4	AIN LOUH	IFRANE	1	1	0	1	1	0											1	1	0	0	0
IF/04/03	0	70	4	AIN LOUH	IFRANE	1	1	1	0	1	1	2	1	0	1	0	1	0	2	0		1	3	1	0	0
IF/03/26	0	70	4	AIN LOUH	IFRANE	1	1	1	1	1	1	3	1	0	0	0	1	1	2	0		1	1	1	0	0
IF/01/41	0	70	4	AIN LOUH	IFRANE	1	1	0			0											0	1		0	0
IF/03/44	0	70	4	AIN LOUH	IFRANE		1	1	1	1	1	2	1	0	0	0	1	0	2	0		1	1	1	0	0
IF/01/55	0	70	4	AIN LOUH	IFRANE	1	1	1	1	1	1	4	1	0	1	0	1	0	1	1	1		3	1	0	0
IF/06/13	0	70	4	AIN LOUH	IFRANE	1	1	0	1	1	0												1		0	0
IF/03/120	0	70	4	AIN LOUH	IFRANE		1	0	1	1	0												2		0	0
IF/03/131	0	70	4	AIN LOUH	IFRANE		1	0	1	1	0												1		0	0
IF/04/136	0	70	4	AIN LOUH	IFRANE	1	1	1	0	1	1	4	1	0	1	0	1	0	2	1	1	1	3	1	0	0
IF/05/10	0	70	4	AIN LOUH	IFRANE	1	0	0	1	1	1	2	1	0	0	0	1	1	2	0		1	2	1	0	0
IF/06/99	0	70	4	AIN LOUH	IFRANE	1	1	0		1	1	1	1	0	0	0	1	1	2	0		1		1	0	0
IF/01/213	0	70	4	AIN LOUH	IFRANE	1	1	0			0											0	3		0	0
IF/06/101	0	70	4	AIN LOUH	IFRANE	1	1	0	0		0														0	0
IF/01/153	0	70	4	AIN LOUH	IFRANE	1	1	0			0											0	1		0	0
IF/02/42	0	70	4	Timhdite	IFRANE	1	1	1	1	1	1	5	1	0	1	0	1	0	1	1	1	1	3	1	0	0
IF/04/07	0	70	4	Timhdite	IFRANE		1	1	1	1	1	6	1	1	0	0	0	1	1	0		0	2	0	0	0
IF/MJ/25	0	70	4	Timhdite	IFRANE	1	1	1	1	1	1	5	1	0	0	0	0	0	2	0		1	2	1	0	0
IF/05/51	0	70	4	Timhdite	IFRANE	1	1	0		1	0												1	0	0	0
IF/MH/12	0	70	4	Timhdite	IFRANE		1	1	1	1	1	3	1	1	0	0	1	0	1	0		1	1	0	0	0
IF/05/29	0	70	4	Timhdite	IFRANE	1	1	0		2	0												2	0	0	0
IF/06/24	0	70	4	Timhdite	IFRANE	1	1	0	1	2	0											1	3	0	0	0
IF/02/245	0	70	4	Timhdite	IFRANE	1	1	1	1	1	1	5	1	0	1	0	1	0	1	0		0	3	1	0	0
IFT/05/58	0	70	4	Timhdite	IFRANE	1	1	0		1	0												1	0	0	0
IFT/05/100	0	70	4	Timhdite	IFRANE	1	1	0	1	1	0												1	0	0	0
IFT/MJ/65	0	70	4	Timhdite	IFRANE	1	1	1	1	1	1	4	1	1	0	0	1	1	2	0		1	2	1	0	0
IFT/01/245	0	70	4	Timhdite	IFRANE	1	1	0	0	1	0											0	1		0	0
IFT/01/141	0	70	4	Timhdite	IFRANE	1	1	1	1	1	1	2	1	1	0	0	1	1	2	1	3	1	2	0	0	0
IFT/06/71	0	70	4	Timhdite	IFRANE	1	0	1	1	5	1	1	1	0	0	0	1	0	2	0		1	1	0	0	0
IFT/06/79	0	70	4	Timhdite	IFRANE	1	0	1	1	5	1	6	1	1	0	0	1	1	2	0		1	2	0	0	0
IFT/01/234	0	70	4	Timhdite	IFRANE	1	1	0	0													0	1		0	0
IFT/01/125	0	70	4	Timhdite	IFRANE	1	0	0			0											1	2	1	0	0
IFT/05/114	0	70	4	Timhdite	IFRANE	1	1	0	1	1	0												1	0	0	0
IF/06/32	0	71	4	AIN LOUH	IFRANE	1	1	0	1	1	0												1		0	0
IF/01/15	0	71	4	Timhdite	IFRANE	1	1	0			0											0	1		0	0
IF/03/03	0	71	4	Timhdite	IFRANE	1	1	0			0												2		0	0
IF/07/13	0	72	4	AIN LOUH	IFRANE	1	1	1	1	1	1	5	1	1	0	0	1	1	1	0		1	3	0	0	0
IF/09/21	0	72	4	AIN LOUH	IFRANE	1	0	1	1	1	1	3	1	0	0	0	1	1	2	0			3	1	0	0
IF/04/23	0	72	4	Timhdite	IFRANE	1	1	0	1	1	1	2	1	0	0	0	1	0	1	0		1	3	0	0	0
IF/06/18	0	72	4	Timhdite	IFRANE	1	1	1	1	2	1	2	1	1	0	0	1	0	2	0		1	3	1	0	0
IF/02/274	0	72	4	Timhdite	IFRANE	1	1	0			0												1	0	0	0
IF/02/79	0	73	4	Timhdite	IFRANE	1	1	0			0											0	1		1	1	1
IF/01/27	0	73	4	AIN LOUH	IFRANE	1	1	0			0												1		0	0
IF/07/40	0	73	4	AIN LOUH	IFRANE	1	1	1	1	1	1	3	1	1	0	0	1	1	2	1		1	3	0	0	0
IF/02/86	0	73	4	AIN LOUH	IFRANE	1	1	0	1	2	0											0	1	0	0	0
IF/07/106	0	73	4	AIN LOUH	IFRANE	1	1	1	1	1	1	3	1	0	0	0	1	0	2	1	1	1	1	0	0	0
IF/03/173	0	74	4	Timhdite	IFRANE	3	1	0			0												1		0	0
IF/02/111	0	74	4	Timhdite	IFRANE	1	1	0			0											0	1		0	0
IF/07/74	0	74	4	Timhdite	IFRANE	1	0	0			0											0	1	0	0	0
IFT/07/65	0	74	4	Timhdite	IFRANE	1	1	0			0											0	1	0	0	0
IFT/02/264	0	74	4	Timhdite	IFRANE	1	1	0			0											0	1	0	0	0
IF/02/30	0	75	4	AIN LOUH	IFRANE	1	1	0	1	3	0											1	3	0	0	0
IF/08/33	0	75	4	AIN LOUH	IFRANE	1	1	0			0											0	2	1	0	0
IF/04/IF/02/17	0	75	4	AIN LOUH	IFRANE	1	1	0	1	5	0											1	1	0	0	0
IF/08/45	0	75	4	AIN LOUH	IFRANE	1	0	0			0											1	2	0	0	0
IF/02/41	0	75	4	AIN LOUH	IFRANE	1	1	0			0											1	2	1	0	0
IF/07/105	0	75	4	AIN LOUH	IFRANE	1	1	1	1	1	1	2	1	1	0	0	1	0	2	1	1	1	3	0	0	0
IF/09/20	0	75	4	AIN LOUH	IFRANE	1	0	1	1	1	1	3	1	0	0	0	1	1	2	0		1	3	1	0	0
IF/04/117	0	75	4	AIN LOUH	IFRANE	1	1	1	1	1	1	1	1	0	0	0	1	0	2	0		1	3	1	0	0
IF/MJ/13	0	75	4	Timhdite	IFRANE	1	1	1	1	2	1	2	1	0	0	0	0	0	2	0		1	1	1	0	0
IF/03/208	0	75	4	Timhdite	IFRANE		1	0			0												1		0	0
IFT/01/128	0	75	4	Timhdite	IFRANE	1	0	0			1	1	1	0	0	0	1	0	2	0		1	1		0	0
IFT/03/214	0	75	4	Timhdite	IFRANE	1	1	0			0												1		0	0
IFT/05/95	0	75	4	Timhdite	IFRANE	1	1	1	1	1	1	4	1	1	0	0	1	0	2	1	1		1	0	0	0
IF/04/92	0	76	4	Timhdite	IFRANE	1	0	1	1	3	1	5	1	0	0	0	1	0	2	0		0	2	1	0	0
IF/06/44	0	76	4	AIN LOUH	IFRANE	1	1	1	1	1	1	6	1	0	0	0	1	1	2	0			3	1	0	0
IF/06/11	0	76	4	AIN LOUH	IFRANE	1	1	0	1	1	1	1	1	0	0	0	1	1	2	0		1	3	1	0	0
IF/02/88	0	76	4	AIN LOUH	IFRANE	1	0	1	1	1	0											0	2	0	0	0
IF/09/46	0	76	4	AIN LOUH	IFRANE	1	1	0			0											1	2	0	0	0
IF/01/30	0	76	4	Timhdite	IFRANE	1	0	0			0									0		1	1		0	0
IF/04/25	0	76	4	Timhdite	IFRANE	1	1	1	1	1	1	5	0	1	0	0	0	0	2	0		1	2	0	0	0
IFT/03/161	0	76	4	Timhdite	IFRANE	1	1	0			0												2		0	0
IF/02/25	0	77	4	AIN LOUH	IFRANE	5	1	0	1	1	0											1	2	0	0	0
IF/04/16	0	77	4	Timhdite	IFRANE	1	1	0	1	1	0											0	2	0	0	0
IF/03/80	0	77	4	Timhdite	IFRANE	1	1	0			1	1	1	0	0	0	1	0	2	1	2	1	1	1	0	0
IF/06/25	0	77	4	Timhdite	IFRANE	1	1	0	1	5	1	2	1	0	0	0	1	0	2	0		1	2	0	0	0
IFT/02/299	0	77	4	Timhdite	IFRANE	1	1	0			0											0	1		0	0
IF/04/143	0	78	4	Timhdite	IFRANE	1	0	0	1	5	0											1	1	0	0	0
IF/06/7	0	78	4	Timhdite	IFRANE	1	1	0	1	5	1	2	1	0	0	0	0	0	2	0		1	1	0	0	0
IF/06/77	0	78	4	AIN LOUH	IFRANE	1	1	0	0	1	0												1		0	0
IF/03/124	0	78	4	AIN LOUH	IFRANE		1	0	1	1	0												3		0	0
IFT/02/207	0	78	4	Timhdite	IFRANE	1	1	0			0											0	2		0	0
IF/03/61	0	79	4	Timhdite	IFRANE		1	0			0												1		0	0
IF/06/32	0	79	4	Timhdite	IFRANE	1	1	1	1	1	1	3	1	1	0	0	1	0	1	0		1	2	0	0	0
IFT/01/146	0	79	4	Timhdite	IFRANE	1	1	1	1	1	1	2	1	0	1	0	1	0	1	1		1	2	1	0	0
IF/04/52	0	80	4	Timhdite	IFRANE	1	1	0	1	2	0											1	1	0	0	0
IF/04/93	0	80	4	AIN LOUH	IFRANE	1	1	0	0	2	0											1	1	1	0	0
IF/05/01	0	80	4	Timhdite	IFRANE	1	1	1	1	1	1	2	1	1	0	0	1	1	1	1	1	0	1	0	0	0
IF/04/01	0	81	5.0625	Timhdite	IFRANE	1	1	0			1	1	1	0	0	0	1	0	2	0		0	1	0	0	0
IF/03/99	0	87	5.4375	AIN LOUH	IFRANE		1	0	1	1	0												1		0	0
IF/01/92	0	?	?	Timhdite	IFRANE	1	1	0			0											0	1		0	0
IF/02/169	0	?	?	Timhdite	IFRANE	1	1	0			1	3	1	0	0	0				1	1	0	2	1	0	0
IF/02/74	0	?	?	Timhdite	IFRANE	1	1	0			0											0	2		0	0
IFT/02/330	0	?	?	Timhdite	IFRANE	1	1		0	1	0												1	0	0	0
IFT/01/171	0	?	?	Timhdite	IFRANE	1	1	1	0	5	1	4	1	0	0	0	1	0	2	0		1	2	1	0	0
IF/04/40	0	?	?	AIN LOUH	IFRANE	1	1	1	0	1		4	1	0	1	0	1	0	2	0		1	3	1	0	0
IF/06/36	1	10	1	Timhdite	IFRANE	4	0	0	1	5	0											1	1	0	0	0
IF/01/98	1	10	1	Timhdite	IFRANE	4	0	0			0											1	1		0	0
IF/MH/10	1	10	1	Timhdite	IFRANE	0	1	1	1	1	1	9	1	1	0	0	1	0	1	0		1	3	1	0	0
IF/01/119	1	10	1	AIN LOUH	IFRANE	4	1	0			0											0	1		0	0
IF/01/103	1	10	1	AIN LOUH	IFRANE	0	1	1	1	1	1	4	1	0	1	0	1	0	1	0		0	3	1	0	0
IF/08/13	1	10	1	AIN LOUH	IFRANE		0	1	1	1	1	6	1	1	0	0	1	1	2	0		0	3	0	0	0
IF/08/22	1	10	1	AIN LOUH	IFRANE	4	1	0			1	2	1	0	0	0	1	0	2			1	3	1	0	0
IF/02/129	1	10	1	AIN LOUH	IFRANE	4	0	0	1	1	1	1	1	0	0	0	1	0	2	0		1	2	0	0	0
IF/02/32	1	10	1	AIN LOUH	IFRANE	4	0	1	1	2	1	2	1	0	0	0	1	0	2	0			2	0	0	0
IF/02/60	1	10	1	AIN LOUH	IFRANE	4	0	1	1	1	0											1	1	0	0	0
IF/01/109	1	10	1	AIN LOUH	IFRANE	4	1	0			0											0	1		0	0
IF/01/75	1	10	1	AIN LOUH	IFRANE	4	1	0			0											0	2		0	0
IF/01/123	1	10	1	AIN LOUH	IFRANE	4	1	0			0											0	1		0	0
IF/03/83	1	10	1	AIN LOUH	IFRANE	4	1	0	1	1	0												1		0	0
IF/01/152	1	10	1	AIN LOUH	IFRANE	4	1	1	1	1	1	3	1	0	1	0	1	0	1	0		0	3	1	0	0
IF/01/97	1	10	1	Timhdite	IFRANE		1	1	0	1	1	4	1	0	1	0	1	0	2	0		1	2	1	0	0
IF/01/46	1	10	1	Timhdite	IFRANE	4	0	0			0											1	1	0	0	0
IF/04/125	1	11	1	Timhdite	IFRANE	4	1	1	1	1	1	5	1	0	0	0	1	0	2	1	1	0	2	1	0	0
IF/07/29	1	11	1	Timhdite	IFRANE	4	1	1	1	1	1	4	1	1	0	0	1	0	2			0	3	1	0	0
IF/04/47	1	11	1	Timhdite	IFRANE	4	0	0	1	5	0											1	1	0	0	0
IF/01/75	1	11	1	Timhdite	IFRANE	4	1	1	1	1	1	1	0	1	0	0	0	1	2	0		0	1	1	0	0
IF/01/180	1	11	1	Timhdite	IFRANE	4	1	0	1	1	0											0	1		0	0
IF/01/38	1	11	1	Timhdite	IFRANE	4	0	1	0	1	1	10	1	0	0	0	1	0	1	1	1	1	3		0	0
IF/02/188	1	11	1	Timhdite	IFRANE	4	1	1		1	1	2	1	0	0	0	1	0	1	1		0	2	0	0	0
IF/04/115	1	11	1	Timhdite	IFRANE	4	0	1	1	3	1	4	1	0	1	0	1	0	2	0		1	3	0	0	0
IF/04/134	1	11	1	Timhdite	IFRANE	4	0	0	1	2	1	1	1	0	0	0	0	0	2	0		0	1	0	0	0
IF/04/135	1	11	1	Timhdite	IFRANE	4	0	0	0		0											0	1	0	0	0
IF/01/05	1	11	1	AIN LOUH	IFRANE	4	1	1	1	1	1	1	1	0	1	0	1	0	1	0		0	3	1	0	0
IF/09/29	1	11	1	AIN LOUH	IFRANE	4	1	0			0											0	2		0	0
IF/05/20	1	11	1	AIN LOUH	IFRANE	4	1	1	1	1		3	1	0	0	0	1	1	2	1	1	1	2	1	0	0
IF/08/16	1	11	1	AIN LOUH	IFRANE		1	1	1	2	1	4	1	1	0	0	1	1	2			0	3	1	0	0
IF/03/82	1	11	1	AIN LOUH	IFRANE		1	0	1	1	1	2	1	0	0	0	1	1	2	0		1	2	1	0	0
IF/07/67	1	11	1	AIN LOUH	IFRANE	4	1	0	1	1	1	3	1	1	0	0	1	0	2	0		0	2	0	0	0
IF/01/90	1	11	1	AIN LOUH	IFRANE	4	1	0			0											0	1		0	0
IF/09/35	1	11	1	AIN LOUH	IFRANE	4	1	0			0											0	1		0	0
IF/02/58	1	11	1	AIN LOUH	IFRANE	4	0	1	1		1	2	1	0	0	0	0	0	2	0		0	1	0	0	0
IF/09/37	1	11	1	AIN LOUH	IFRANE	4	1	0			0											0	1		0	0
IF/07/28	1	11	1	AIN LOUH	IFRANE	4	1	0		2	0											1	1	0	0	0
IF/01/07	1	11	1	AIN LOUH	IFRANE	4	1	1	1	1	1	2	1	0	1	0	1	1	1	0		0	3	1	0	0
IF/08/49	1	11	1	AIN LOUH	IFRANE	4	1	0			0											1	1	0	0	0
IF/08/47	1	11	1	AIN LOUH	IFRANE	4	1	1	1		1	4	1	0	0	0	1	1	2	0			3	0	0	0
IF/01/67	1	11	1	AIN LOUH	IFRANE	4	1	0			0											0	1		0	0
IF/03/67	1	11	1	AIN LOUH	IFRANE	4	1	0	1	1	0											1	1		0	0
IF/01/205	1	11	1	AIN LOUH	IFRANE	4	1	0			1	1	1	0	0	0	1	0	2	0		0	3	1	0	0
IF/09/03	1	11	1	AIN LOUH	IFRANE	4	1	0			1	3	1	0	0	0	1	0	2	0		1	1	0	0	0
IF/01/138	1	11	1	AIN LOUH	IFRANE	4	1	1	1	1	1	3	1	0	1	0	1	0	1	0		0	3	1	0	0
IF/09/65	1	11	1	AIN LOUH	IFRANE	4	1	0			1	1	1	0	0	0	1	0	2	0		0	3	1	0	0
IF/05/30	1	11	1	AIN LOUH	IFRANE	4	1	1	1	1	1	3	1	0	0	0	1	0	2	0		1	3	1	0	0
IF/07/05	1	11	1	Timhdite	IFRANE		1	1	1	2	1	6	1	1	0	0	1	0	2			0	2	1	0	0
IF/02/105	1	11	1	Timhdite	IFRANE	4	1	1	1	1	1	6	1	0	1	0	1	0	1	0		1	3	1	0	0
IF/02/18	1	11	1	Timhdite	IFRANE	4	1	0			0											0	1	1	0	0
IF/03/11	1	11	1	Timhdite	IFRANE	4	1	0			0											0	1	1	0	0
IF/02/260	1	12	1	Timhdite	IFRANE	4	1	1	1	1	1	4	1	0	0	0	1	1	1	0			1	0	0	0
IF/01/216	1	12	1	Timhdite	IFRANE	4	0	0			0											1	1		0	0
IF/01/189	1	12	1	Timhdite	IFRANE	4	1	0	0	1	1	2	1	1	0	0	1	0	2	0		0	1	0	0	0
IF/08/03	1	12	1	AIN LOUH	IFRANE	4	1	0			0											1	1	0	0	0
IF/01/42	1	12	1	AIN LOUH	IFRANE	4	1	1	1	1	1	2	1	0	1	0	1	0	1	0		0	3	1	0	0
IF/07/22	1	12	1	AIN LOUH	IFRANE	4	1		1	2	0											1	1	0	0	0
IF/02/81	1	12	1	AIN LOUH	IFRANE		0	1	1	1	1	4	1	0	0	0	0	1	1	0		0	3	1	0	0
IF/09/41	1	12	1	AIN LOUH	IFRANE	4	1	0		1	0											0	1		0	0
IF/07/55	1	12	1	AIN LOUH	IFRANE	4	1	1		1	1	1	1	1	0	0	1	1	2	0		1	1	0	0	0
IF/01/89	1	12	1	AIN LOUH	IFRANE	4	1	0			0											0	1		0	0
IF/02/39	1	12	1	AIN LOUH	IFRANE	4	0	0	1	5	0											1	2	0	0	0
IF/03/07	1	12	1	AIN LOUH	IFRANE	4	1	1	1	1	1	4	1	0	0	0	1	0	2	0		1	3	1	0	0
IF/04/83	1	12	1	AIN LOUH	IFRANE	4	1	0	0		0											1	1	1	0	0
IF/02/89	1	12	1	AIN LOUH	IFRANE	4	0	1	1	1	1	2	1	0	0	0	1	0	1	0		1	2	1	0	0
IF/02/96	1	12	1	AIN LOUH	IFRANE	4	0	1	1	1	1	2	1	0	0	0	0	1	2	0		1	2	0	0	0
IF/02/126	1	12	1	AIN LOUH	IFRANE	4	0	1	1	1	1	2	1	0	0	0	0	0	2	0		1	3	1	0	0
IF/06/70	1	12	1	AIN LOUH	IFRANE	4	1	1	1	1	1	4	1	0	0	0	1	1	2	0		1	3	1	0	0
IF/02/38	1	12	1	Timhdite	IFRANE	4	1	1	1	1	1	4	1	0	1	0	1	0	1	0		1	2	1	0	0
IF/01/90	1	12	1	Timhdite	IFRANE	4	1	0	0	1	1	1	1	0	0	0	0	1	1	1	2	0	1	0	0	0
IF/02/118	1	12	1	Timhdite	IFRANE	4	1	0			0												1	0	0	0
IF/04/34	1	12	1	Timhdite	IFRANE		1	0	1	1	1	1	1	0	0	0	0	0	2	0		0	2	0	0	0
IF/02/121	1	12	1	Timhdite	IFRANE	4	1	0			1	1					0	0	2	0			2	0	0	0
IF/01/240	1	13	1	Timhdite	IFRANE	4	0	0			0											1	1		0	0
IF/02/320	1	13	1	Timhdite	IFRANE	4	1	0			0												1	0	0	0
IF/06/72	1	13	1	Timhdite	IFRANE	4	1	1	1	2	1	6	1	0	0	0	1	0	2	0		1	1	0	0	0
IF/03/187	1	13	1	Timhdite	IFRANE	0	1	0			0											0	1		0	0
IF/02/261	1	13	1	Timhdite	IFRANE	4	1	1	1	1	1	4	1	0	1	0	1	0	1	0		0	1	1	0	0
IF/02/288	1	13	1	Timhdite	IFRANE	4	1	0			0											0	1		0	0
IF/05/67	1	13	1	AIN LOUH	IFRANE	4	1	0	1	2	0												1		0	0
IF/05/39	1	13	1	AIN LOUH	IFRANE	4	1	1	1	1	1	1	1	0	0	0	1	1	2	0		1	3	1	0	0
IF/02/61	1	13	1	AIN LOUH	IFRANE	4	0	0			1	1	1	1	0	0	1	1	2	0		1	3	0	0	0
IF/04/68	1	13	1	AIN LOUH	IFRANE	4	1	0	0		0											1	1	1	0	0
IF/08/51	1	13	1	AIN LOUH	IFRANE	4	1	0			0											1	1	0	0	0
IF/03/65	1	13	1	AIN LOUH	IFRANE	4	1	0	1	1	1	5	1	0	0	0	1	1	2	0		0	3	1	0	0
IF/01/22	1	13	1	AIN LOUH	IFRANE	4	1	1	1	1	1	2	1	0	1	0	1	0	1	0		0	3	1	0	0
IF/04/47	1	13	1	AIN LOUH	IFRANE	4	1	0	0	1		1					1	0	2	1	2	1	3	1	0	0
IF/09/57	1	13	1	AIN LOUH	IFRANE	4	1	0			0											0	1		0	0
IF/05/38	1	13	1	AIN LOUH	IFRANE	4	1	1	1	1	1	1	1	0	0	0	1	1	2	1	1	1	1		0	0
IF/05/28	1	13	1	AIN LOUH	IFRANE	4	0	1	1	1	1	2	1	0	0	0	1	0	2	1	1	1	2	1	0	0
IF/06/111	1	13	1	AIN LOUH	IFRANE	4	1	0	1		0												1		0	0
IF/02/100	1	13	1	AIN LOUH	IFRANE	4	1	0	1	5	0											1	1	0	0	0
IF/01/151	1	13	1	AIN LOUH	IFRANE	4	1	1	1	1	1	3	1	0	1	0	1	0	1	0		0	3	1	0	0
IF/01/186	1	13	1	AIN LOUH	IFRANE	4	1	1	1	1	1	7	1	0	1	0	1	0	1	1	1	0	3	1	0	0
IF/03/23	1	13	1	Timhdite	IFRANE	4	1	0			0												2		0	0
IF/03/25	1	13	1	Timhdite	IFRANE	4	1	0			0												1		0	0
IF/01/10	1	13	1	Timhdite	IFRANE	4	1	1	1	1	1	4	1	0	0	0	1	1	1	1	1	1	1	1	0	0
IF/06/89	1	14	1	Timhdite	IFRANE	4	0	1	1	2	1	5	1	1	0	0	0	0	2	0		0	3	0	0	0
IF/03/212	1	14	1	Timhdite	IFRANE	4	1	1	1	1	1	5	1	0	0	0	1	0	2	1	2	0	2	1	0	0
IF/01/230	1	14	1	Timhdite	IFRANE	4	0	0			0											1	1		0	0
IF/02/133	1	14	1	Timhdite	IFRANE	4	1	0			0											0	1	0	0	0
IF/03/24	1	14	1	Timhdite	IFRANE	4	1	1	1	1	1	6	1	0	0	0	1	1	2	1		1	2	1	0	0
IF/03/35	1	14	1	Timhdite	IFRANE	4	1	1	1	1	1	1	1	0	0	0	1	0	2	1	1	1	2	1	0	0
IF/01/96	1	14	1	Timhdite	IFRANE	4	1	1	1	2	1	4	1	1	0	0	0	1	2	1	6	1	3	0	0	0
IF/05/117	1	14	1	Timhdite	IFRANE	4	1	1	1	1	1	3	1	1	0	0	1	0	2	1		1	1	0	0	0
IF/02/259	1	14	1	Timhdite	IFRANE	4	1	1	1	1	1	2	1	0	1	0	1	0	1	1	1	0	2	1	0	0
IF/01/93	1	14	1	AIN LOUH	IFRANE	4	1	1	1	1	1	2	1	0	1	0	1	0	1	0		0	3	1	0	0
IF/01/86	1	14	1	AIN LOUH	IFRANE	4	1	1	1	1	1	4	1	0	1	0	1	0	1	0		0	2	1	0	0
IF/07/65	1	14	1	AIN LOUH	IFRANE	4	1	0		4	0											0	1	0	0	0
IF/05/49	1	14	1	AIN LOUH	IFRANE	4	1	0	1	1	0												1		0	0
IF/01/85	1	14	1	AIN LOUH	IFRANE	4	1	0			0											0	1		0	0
IF/06/61	1	14	1	AIN LOUH	IFRANE	4	1	0	1	1	0												1		0	0
IF/04/98	1	14	1	AIN LOUH	IFRANE	4	1	0	0	4	0											0	1	1	0	0
IF/05/32	1	14	1	AIN LOUH	IFRANE	4	1	1	1	1	1	3	1	0	0	0	1	1	2	1	1	1	2	1	0	0
IF/08/56	1	14	1	AIN LOUH	IFRANE	4	1	0			0											1	1	0	0	0
IF/04/151	1	14	1	AIN LOUH	IFRANE	4	1	0			0											1	1		0	0
IF/01/218	1	14	1	AIN LOUH	IFRANE	4	1	1	1	1	1	2	1	0	1	0	1	0	1	1	1	0	1	1	0	0
IF/01/187	1	14	1	AIN LOUH	IFRANE	4	1	0			0											0	1		0	0
IF/06/82	1	14	1	AIN LOUH	IFRANE	4	0	1	1	1	1	2	1	0	0	0	1	1	2	0			3	1	0	0
IF/07/103	1	14	1	AIN LOUH	IFRANE	4	1	1	1	1	1	4	1	1	0	0	1	1	2	1	1	1	3	0	0	0
IF/01/28	1	14	1	Timhdite	IFRANE	4	1	1	0	1	1	3	1	0	0	0	1	0	1	0			3	1	0	0
IF/03/118	1	14	1	AIN LOUH	IFRANE	4	1	0	1	1	0												1		0	0
IF/04/83	1	14	1	Timhdite	IFRANE	4	0	0	1	1	0											1	2	0	0	0
IF/01/241	1	15	1	Timhdite	IFRANE	4	0	0			0											0	1		0	0
IF/03/85	1	15	1	Timhdite	IFRANE	4	1	0			0											0	1		0	0
IF/01/95	1	15	1	Timhdite	IFRANE	4	1	1	0	1	1	1	1	0	0	0	1	0	2	0		1	3	1	0	0
IF/01/194	1	15	1	Timhdite	IFRANE	4	1	1	0	1	1	5	1	0	1	0	1	0	2	1	1	1	2	1	0	0
IF/01/134	1	15	1	Timhdite	IFRANE	4	1	0			0	1					0	0	2	0		0	1	0	0	0
IF/07/75	1	15	1	AIN LOUH	IFRANE	4	1	0		2	0											0	1	0	0	0
IF/04/76	1	15	1	AIN LOUH	IFRANE	4	1	0	0		1	1	1	0	0	0	1	0	2	1	1	1	3	1	0	0
IF/01/91	1	15	1	AIN LOUH	IFRANE	4	1	0			0											0	1		0	0
IF/04/78	1	15	1	AIN LOUH	IFRANE	4	1	1	0	1	1	1	1	0	0	0	1	0	2	0		1	3	1	0	0
IF/07/19	1	15	1	AIN LOUH	IFRANE	4	1	1	1	1	1	5	1	1	0	0	1	1	1	0		1	3	0	0	0
IF/04/109	1	15	1	AIN LOUH	IFRANE	4	1	0	0	1	1	1	1	0	0	0	1	0	2	0		1	3	1	0	0
IF/01/163	1	15	1	AIN LOUH	IFRANE	0	1	1	1	1	1	4	1	0	1	0	1	0	1	1		0	3	1	0	0
IF/06/14	1	15	1	Timhdite	IFRANE	4	1	0	1	4	1	1	1	0	1	0	1	0	2	0		1	1	0	0	0
IF/01/235	1	16	1	Timhdite	IFRANE	4	1	0	0													0	1		0	0
IF/03/216	1	16	1	Timhdite	IFRANE	4	1	1	1	1	1	2	1	0	0	0	1	0	2	1	1	0	2	1	0	0
IF/02/249	1	16	1	Timhdite	IFRANE	4	1	0			0												1	0	0	0
IF/04/75	1	16	1	AIN LOUH	IFRANE	4	1	1	0	2	1	2	1	0	1	0	1	0	2	1	1	1	3	1	0	0
IF/01/101	1	16	1	AIN LOUH	IFRANE	4	1	0			0											0	2		0	0
IF/02/131	1	16	1	Timhdite	IFRANE	4	1	0			0												1	0	0	0
IF/03/26	1	16	1	Timhdite	IFRANE	4	1	0			0												1		0	0
IF/02/316	1	17	1	Timhdite	IFRANE	4	1	0			0											0	1		0	0
IF/01/35	1	17	1	Timhdite	IFRANE	4	1	1	0	1	1	1	1	0	0	0	1	0	1			1	1	1	0	0
IF/05/102	1	17	1	Timhdite	IFRANE	0	1	1	1	1	1	2	1	1	0	0	0	0	2	1		1	3	0	0	0
IF/01/128	1	17	1	AIN LOUH	IFRANE	4	1	0			0											0	1		0	0
IF/08/30	1	17	1	AIN LOUH	IFRANE	3	1	1	1	1	1	2	1	1	0	0	1	1	2	0			2	1	0	0
IF/09/56	1	17	1	AIN LOUH	IFRANE	4	1	0			0											1	1	0	0	0
IF/04/106	1	17	1	AIN LOUH	IFRANE	4	1	1	0	1	1	4	1	0	1	0	1	0	2	0		1	3	1	0	0
IF/01/27	1	17	1	Timhdite	IFRANE	4	1	1	0	1	1	2	1	0	0	0	1	0	1	1	1	1	1	1	0	0
IF/01/243	1	18	1	Timhdite	IFRANE	0	0	1	0	5	1	5	1	0	1	0	1	0	2	1	1	1	1	1	0	0
IF/07/61	1	18	1	Timhdite	IFRANE	4	1	1	1	1	1	4	1	1	0	0	1	0	2	0		1	3	1	0	0
IF/01/193	1	18	1	Timhdite	IFRANE	4	1	1	0	1	1	3	1	0	1	0	1	0	2			1	2	1	0	0
IF/01/28	1	18	1	AIN LOUH	IFRANE	3	1	1	1	1	1	5	1	0	1	0	1	0	1	0		0	3	1	0	0
IF/01/108	1	18	1	AIN LOUH	IFRANE	4	1	1	1	1	1	1	1	0	1	0	1	0	1	0	1	0	3	1	0	0
IF/05/47	1	18	1	AIN LOUH	IFRANE	4	1	1	1	1	0												1		0	0
IF/04/154	1	18	1	AIN LOUH	IFRANE	4	1	0				1	1	0	0	0	0	1	2	0		1	1	1	0	0
IF/05/35	1	18	1	AIN LOUH	IFRANE	4	0	1	1	1	1	2	1	0	0	0	1	0	1	0		1	1	1	0	0
IF/09/53	1	18	1	AIN LOUH	IFRANE	4	1	0			0											1	1	0	0	0
IF/05/18	1	18	1	Timhdite	IFRANE	2	1	1	1	1	1	5	1	1	0	0	1	0	1	1	1	1	1	0	0	0
IF/01/80	1	19	1	AIN LOUH	IFRANE	4	1	1	1	1	1	3	1	0	1	0	1	0	1	0		0	3	1	0	0
IF/02/48	1	19	1	AIN LOUH	IFRANE	4	1	1	1	1	1	4	1	0	0	0	1	1	2	0		1	3	0	0	0
IF/01/48	1	19	1	AIN LOUH	IFRANE	3	1	0			1	2	1	0	0	0	1	0	2	0		0	3	1	0	0
IF/05/44	1	19	1	AIN LOUH	IFRANE	4	1	1	1	1	1	3	1	0	0	0	1		2	0		1	3	1	0	0
IF/07/104	1	19	1	AIN LOUH	IFRANE	0	1	1	1	1	1	4	1	0	0	0	1	1	2	1		1	3	0	0	0
IF/03/121	1	19	1	AIN LOUH	IFRANE	4	1	0	1	1	1	1	1	0	0	0	1	1	2	0		1	1	1	0	0
IF/06/45	1	20	1	Timhdite	IFRANE	0	0	0	1	5	0												1		1	1	1
IF/MH/35	1	20	1	Timhdite	IFRANE	3	1	1	1	1	1	5	1	1	0	0	1	0	1			0	3	1	0	0
IF/03/144	1	20	1	Timhdite	IFRANE	0	1	0			0												2		0	0
IF/04/50	1	20	1	Timhdite	IFRANE	2	0	1	1	2	1	3	1	1	0	0	1	0	2	0		1	3	0	0	0
IF/03/45	1	20	1	Timhdite	IFRANE	3	1	1	1	1	1	3	1	0	0	0	0	0	2	1	1	1	3	1	0	0
IF/07/66	1	20	1	AIN LOUH	IFRANE	2	1	0		2	0											0	1	0	0	0
IF/03/135	1	20	1	AIN LOUH	IFRANE	4	1	0	1	1	1	1	1	0	0	0	0	0	2	1		0	1	1	0	0
IF/04/156	1	20	1	AIN LOUH	IFRANE	4	1	0			1	1	1	0	0	0	0	1	2	0		1	1	1	0	0
IF/07/58	1	21	2	Timhdite	IFRANE	5	1	1	1	2	1	7	1	1	0	0	1	0	2			1	3	0	0	0
IF/03/171	1	21	2	Timhdite	IFRANE	4	1	0			0												2		0	0
IF/01/210	1	21	2	Timhdite	IFRANE	3	1	1	1	2	1	4	1	1	0	0	0	1	2	1		0	3	0	0	0
IF/09/52	1	21	2	AIN LOUH	IFRANE	4	1	0			0											1	1	0	0	0
IF/09/29	1	21	2	AIN LOUH	IFRANE	3	1	1	1	1	1	6	1	0	0	0	1	1	2	0		0	3	1	0	0
IF/05/66	1	22	2	Timhdite	IFRANE	4	1	1	1	1	1	5	1	0	0	0	1	1	2	1	1	1	2	1	1	1	1
IF/02/199	1	22	2	Timhdite	IFRANE	2	1	1	1	1	1	6	1	0	1	0	1	0	1	1	1	0	2	1	0	0
IF/05/66	1	22	2	Timhdite	IFRANE	2	1	1	1	1	1	10	1	1	0	0	1	1	2	1	1	1	3	0	0	0
IF/01/66	1	22	2	AIN LOUH	IFRANE	2	1	0			0											0	1		0	0
IF/09/54	1	22	2	AIN LOUH	IFRANE	4	1	0			0											0	1	0	0	0
IF/03/147	1	23	2	Timhdite	IFRANE	4	1	1	1	1	1	2	1	0	0	0	1	0	2	1	1	1	2	1	1	1	1
IF/04/56	1	23	2	Timhdite	IFRANE	5	0	0	1		0											0	1	0	0	0
IF/05/91	1	23	2	Timhdite	IFRANE	2	1	0	1	1	0												1	0	0	0
IF/03/141	1	23	2	Timhdite	IFRANE	3	1	1	1	1	1	4	1	0	0	0	1	0	2	1	1	1	3	1	0	0
IF/04/153	1	23	2	AIN LOUH	IFRANE	3	1	0			1	4	1	0	0	0	1	0	2	0		1	Lac	1	0	0
IF/01/200	1	23	2	AIN LOUH	IFRANE	4	1	1	1	1	1	4	1	0	1	0	1	0	1	0		0	3	1	0	0
IF/02/128	1	23	2	AIN LOUH	IFRANE		1	0	1	2	0											0	1	0	0	0
IF/01/248	1	24	2	Timhdite	IFRANE	2	0	0	0																0	0
IF/02/44	1	24	2	AIN LOUH	IFRANE	0	1	0	1	1	0											1	1	0	0	0
IF/09/22	1	24	2	AIN LOUH	IFRANE	0	0	0			0											1	2	0	0	0
IF/07/102	1	24	2	AIN LOUH	IFRANE	2	1	1	1	2	1	5	1	1	0	0	1	0	2	1	1		3	0	0	0
HJ/03/114	1	24	2	AIN LOUH	IFRANE	3	1	0			0											0	2		0	0
IF/03/9	1	25	2	Timhdite	IFRANE	0	1	0			0											1	1		0	0
IF/01/48	1	25	2	Timhdite	IFRANE	3	1	1	1	1	1	3	0	1	0	0	0	1	2			0	3	1	0	0
IF/04/22	1	25	2	Timhdite	IFRANE	2	1	0	1	2	0											1	1	0	0	0
IF/02/117	1	25	2	Timhdite	IFRANE	2	1	0			1											0	1		0	0
IF/01/175	1	25	2	Timhdite	IFRANE	3	1	0			1	1	1	0	0	0	1	0	2	0		1	2	1	0	0
IF/08/56	1	25	2	AIN LOUH	IFRANE	3	1	1	1	4	1	2	1	0	0	0	1	0	2			1	3	1	0	0
IF/02/63	1	25	2	AIN LOUH	IFRANE	3	1	1	1	1	1	5	1	0	0	0	1	0	2	0		0	2	1	0	0
IF/04/139	1	25	2	AIN LOUH	IFRANE	5	1	0			0												1		0	0
[truncated: 3,245 more rows]

## Sheet: CE_pos
N° ID	N_CE_cysts_new	N_CE_cysts_postTxsameorgan	N_Residual_cavities	N_knownCEcysts_noTxsameorgan	Organ	Size (cm)	ELISA OD	ELISA pos_neg	WB pos_neg	CE_known_yes_no	Year_diagnosis	Organ_affected	Treatment_before_screening_yes_no	Year_past_treatment	Type_past_treatment	Symptoms_yes_no	symptoms_abdominal pain	Symptoms_cough/dispnoea	Symptoms_allergic	Symptoms_other	Final_stage_FT_22_03_16
IF/06/59	1				Liver	0.95	3.73	1	1	0			0			1	1				CE1
IF/MJ/53	1				Liver	3.7	0.29	0	0	0			0			1	1				CE4
IF/MH/25		1			Liver	7.3	7.02	1	1	1	2001	Liver	1	2001	Surgery	0					CE4
IF/02/158	1				Kidney	5.8	1.4	1	1	0			0			0					CE1
IF/05/72		1			Liver	3	3.09	1	1	1	2004	Liver	1	2004	Surgery	1	1				CE5
IF/02/178			1		Liver	5	4.63	1	1	1	2014	Liver	1	2014	Surgery	0					Residual cavity
IF/06/61		2			Liver	6,63	5.8	1	1	1	2008	Liver	1	2008	Surgery	1	1				CE4
					Liver	1.53															CE4
IF/03/147	1				Liver	5	3.56	1	1	0			0			0					CE4
IF/04/99	1				Spleen		1.55	1	1												CE4
IF/05/111	1				Peritoneum	8	1.79	1	0	0			0			1	1				CE2
IF/01/191	3				Liver	4.2	7.56	1	1	0			0			1	1				CE1
					Liver	4															CE1
					Liver	5															CE1
IF/03/186		3			Liver	8	8.27	1	1	1	2005	Liver	1	2005	Surgery	1	1	1		Icterus	CE1
					Liver	7															CE2
					Liver	9															CE2
IF/04/118	1				Liver	6	2.24	1	1	0			0			0					CE3b
IF/03/193	2				Liver	6.5	1.65	1	0	0			0			1	1				CE3a
					Liver	8															CE1
IF/02/276	2				Liver	7	2.66	1	1	0			0			0					CE4
					Liver	8.27															CE4
IF/03/301	1				Liver	6.5	0.24	0	0	0			0			0					CE4
IF/04/63	4				Liver	15.5				0			0			1	1	1			CE3b
					Liver	20															CE3b
					Liver	15															CE3b
					Peritoneum	10															CE3b
IF/04/42	4				Liver	5	7.59	1	1	0			0			1	1				CE4
					Liver	2.7															CE4
					Liver	3.5															CE4
					Liver																CE4
IF/02/123	1				Liver	4.3	0.55	0	0	0			0			0					CE4
IF/01/77	1				Liver	3.7	1.34	1	1	0			0			0					CE5
IF/01/106	3				Liver	4	2.71	1	1	0			0			0					CE4
					Liver	8															CE5
					Liver	2.7															CE5
IF/06/43	1				Liver	2	0.32	0	0	0			0			0					CE5
IF/MH/15			1		Liver	9	3.54	1	1	1	2012	Liver	1	2012	Surgery	0					Residual cavity
IF/01/119	1				Liver	7	0.27	0	0	0			0			0					CE3b
IF/MJ/16			2		Liver	7	6.16	1	1	1	2013		1	2013	Surgery	1		1			Residual cavity
					Liver	5															Residual cavity
IF/05/55	1				Liver	5.5	0.43	0	0	0			0			0					CE4
IF/04/03			1		Liver	7.5	2.15	1	1	1	2011	Liver	1	2011	Surgery	1	1				Residual cavity
IF/06/9		1	1		Liver	3.2	2.53	1	1	1	2012	Liver	1	2012	Surgery	1	1			Fever	Residual cavity
					Liver	3															CE5
IF/06/15	1				Liver	10	5.39	1	1	0			0			1	1		1	Fever	CE3a
IF/04/24	1				Liver	7	1.02	1	1	0			0			0					CE3b
IF/02/79	1				Liver	5.7	5.08	1	1	0			0			0					CE4
IF/MJ/38	1				Liver	5.46	0.36	0	0	0			0			0					CE4
IF/06/27		2			Peritoneum	5.6	3.6	1	1	1	2012	Liver	1	2012	Surgery	1	1				CE3b
					Peritoneum	11.2															CE1
IF/06/45	1				Liver	5.8				0			0			1				Fever	CE3b
HJ/5/97	1				Liver	5	1.25	1	0	0			0			1	1				CE4
HJ/06/110	1				Liver	6	1.65	1	1	0			0			0					CE4
HJ/05/106	1				Liver	7	5.61	1	1	0			0			1	1	1	1	Fever	CE3b
HJ/02/89	1				Liver	10.91	0.44	0	0	0			0			1	1				CE3b
HJ/4/83	2				Liver	8.7	0.11	0	0	0			0			0					CE1
					Liver	8.9															CE1
HJ/MH/16	2				Liver	8.81	2.24	1	1	0			0			1	1	1	1		CE3b
					Liver	5															CE3b
HJ/08/153		1			Liver	5	2.86	1	1	1			1			1	1	1	1		CE5
HJ/01/130			1		Liver	8	7.28	1	1	1	2012	Liver	0		Surgery	1	1				Residual cavity
HJ/01/146	1				Liver	8	4.83	1	1	0			0			0					CE3b
HJ/06/183		1			Liver	5.74	7.77	1	1	1			1	2007	Surgery	0					CE2
HJ/01/162	1				Liver	7.42	0.38	0	0	0			0			0					CE5
HJ/04/120	1				Liver	3.18	2.95	1	1	0			0			1	1	1			CE5
HJ/06/233	1				Liver	4.67	0.48	0	0	0			0			1	1	1	1		CE3b
HJ/02/164	1				Liver	3.8	0.41	0	0	0			0			1	1				CE5
HJ/06/231			1		Liver	6	0.43	0	0	1	2006	Liver	1		Surgery + ABZ	0	0				Residual cavity
HJ/05/114		4			Liver	3	8.12	1	1	1	2005	Liver and lungs	1	2005	Surgery + ABZ						CE2
					Liver	11															CE3b
					Liver	5															CE2
					Peritoneum	6															CE2
HJ/02/129				1	Peritoneum	10.64	0.21	0	0	1			0			0	0				CE2- CE3b
HJ/02/87	1				Liver	4.64	6.83	1	1												CE1
HJ/08/5	1				Liver	7	0.57	0	0	0			0			1	1			Fever	CE4
HJ/07/6	1				Spleen	4.5	3.3	1	1	0			0			1	1			Fever	CE4
HJ/03/07	1				Liver	5	5.41	1	1	0			0			1	1				CE5
HJ/5/25			1		Liver	9.41	1.41	1	1	1	2010	Liver	1	2010	Surgery	1	1			Fever	Residual cavity
HJ/03/80	1				Liver	6	0.31	0	0	0			0			1	1	1		Fever	CE4
IF/01/176	1				Liver	3	0.5	0	0	0			0			0					CE4
IF/09/79	2				Liver	3.84	4.57	1	1	0			0			0					CE4
					Spleen	4.7															CE3b
IF/09/88	1				Liver	8	2.7	1	1	0			0			0					CE3b
IF/05/40	1				Liver	2	0.58	0	0	0			0			0					CE5
IF/06/100	1				Liver	8.5	3.13	1	1	0			0			1	1				CE3b
IF/06/49			1		Liver	5	3.08	1	1	1	2009	Liver	1		Surgery	0					Residual cavity
IF/07/116	1				Liver	3.5	0.46	0	0	0			0			0					CE5
IF/02/84		1			Liver	8.8	2.45	1	1	1			1	2009	Surgery	1	1	1	1	Fever	CE3b
IF/01/142	1				Liver	4.5	1.54	1	1	0			0			0					CE4
IF/01/143		1			Liver	5	0.38	0	0	1		Liver	1	2002	ABZ	0					CE4
IF/07/94		1			Liver	2.43	0.22	0	0	1		Liver	1	2010	Surgery	0					CE5
IF/01/150	1				Liver	7.8	5.15	1	1	0			0			1	1				CE1
IF/01/162	1				Liver	3.1	1.87	1	1	0			0			0	0				CE2
IF/07/99	2				Liver	2.5	0.76	0	0	0			0			0	0				CE5
					Liver	3															CE5
IF/09/04				4	Liver	3	6.57	1	1	1		Lungs	1	2012	Surgery	1	1				CE3a
					Liver	2															CE5
					Liver	2															CE5
					Liver	2															CE5
IF/06/74	1				Liver	7.8	2.78	1	1	0			0			1	1		1		CE1
IF/03/128	1				Liver	4.87	2.76	1	0	0			0			0					CE4
IF/07/88	2				Liver	2.35	1.36	1	1	0			0			1		1			CE5
					Liver	3.31															CE5
IF/02/02	1				Liver	15	1.43	1	1	0			0			1	1				CE4
IF/03/3	1				Liver	7.86	1.32	1	1	0			0			1	1				CE4
IF/05/03	1				Liver	5.76	1.62	1	0	0			0			0					CE1
IF/08/06	1				Liver	11	3.89	1	1	0			0			1	1				CE1
IF/01/13		2			Liver	10	6.57	1	1	1			1	2011	Surgery	0					CE2
					Liver	8.53															CE2
IF/08/14		1			Liver	3.98	0.89	0	0	1			1	2008	Surgery	1	1				CE5
IF/03/9	2				Liver	3	2.36	1	1	0			0			1	1	1			CE5
					Liver	5															CE4
IF/07/20		1			Liver	10	6.96	1	1	1			1	2007	Surgery + ABZ	0					CE3b
IF/04/17	2				Liver	4.12	3.84	1	1	0			0			0					CE5
IF/04/28	1				Liver	8	2.1	1	0	0			0			0					CE3b
IF/MH/1	1				Liver	5.6	1.71	1	1	0			0			0					CE1
IF/04/34		1			Liver	6	1.69	1	1	1			1	2008-2004	Surgery	1	1	1			CE4
IF/09/40		1	1		Liver	3.4	1.92	1	1	1	2002	Liver	1		Surgery	0					Residual cavity
					Liver	2.7															CE5
IF/05/42		1			Liver	10	5.93	1	1	1	2007	Liver	1	2007	Surgery	1	1				CE3b
IF/MH/08	1				Liver	15	5.93	1	1	0			0			1	1				CE3b
IF/06/48	1				Liver	8.5	1.66	1	1	0			0			0					CE4
IF/05/66	1				Liver	3.6	6.27	1	1	0			0			0					CE1
HJ/04/82		1			Liver	4.5		0	0	1	2009	Liver	0								CE5
HJ/05/101	1				Liver	6		1	1	0						0					CE3b
HJ/04/106		1			Spleen	6		0	0	1	2011		1	2011	ABZ	0					CE3b
HJ/03/5	8			8	Liver	3.4		1	1	1	2005	Lungs	1	2005	Surgery	0					CE4
					Liver	1.3															CE4
					Liver	2.6															CE4
					Liver	3.7															CE4
					Liver	3.4															CE5
					Liver	5															CE5
					Liver	2.4															CE1
					Liver	3.3															CE2
HJ/06/99		1			Liver	3		0	0	1	2008	Liver	1		ABZ	1	1				CE5
HJ/01/54		1			Liver	4.7		0	0	1	2010	Liver	1		ABZ	1	1	1			CE4
HJ/7/17		1			Liver	4		1	1	1	2006	Liver	1		Surgery	1	1			Fever	CE2
HJ/08/A	1				Liver	5.19		0	0	0			0			0					CE4
HJ/08/B		1			Liver	6		1	1	1		Liver	1	2014	ABZ	0					CE3a
HJSJ/05/106	1				Liver	4		1	1	0			0			0					CE5
